# Supplementary material for: A dynamic partitioning mechanism polarizes membrane protein distribution
Source: Nat Commun. 2023 Nov 30;14:7909. doi: 10.1038/s41467-023-43615-2 (PMC10689845; doi:10.1038/s41467-023-43615-2)
Supplement: Supplementary file 29 — Source Data [file 41467_2023_43615_MOESM29_ESM.xlsx]

## Sheet: Figure 1
	Figure 1C																				Figure 1F																					Figure 1I
										Pearson's r																				Pearson's r
	Cell # Time(s)	1	2	3	4	5	6	7	8	9	10	11	12	13	14	15	16	17			Cell # Time(s)	1	2	3	4	5	6	7	8	9	10	11	12	13	14	15	16	17				Cell # Time(s)	1	2	3	4	5	6	7
	0	-0.5874	-0.2232	-0.451537	-0.393887	-0.399187	-0.377016	-0.432294	-0.3551	-0.4382	-0.3091	-0.6061	-0.2078	-0.5839	-0.637	-0.5223	-0.246	-0.455			0	-0.4448	-0.6333	-0.6039	-0.452	-0.5354	-0.6214	-0.4882	-0.3381	-0.5007	-0.4147	-0.622	-0.1684	-0.4899	-0.5936	-0.4162	-0.3037	-0.4021				0	-0.0136	-0.2608	-0.2254	-0.1225	-0.0596	0.0876	-0.1398
	7	-0.7094	-0.2867	-0.46908	-0.41868	-0.395897	-0.431374	-0.401982	-0.348	-0.423	-0.3536	-0.6687	-0.2319	-0.6472	-0.6413	-0.5368	-0.2113	-0.4727			7	-0.494	-0.5973	-0.6424	-0.39	-0.5682	-0.6266	-0.4706	-0.384	-0.3711	-0.4094	-0.6508	-0.3083	-0.5259	-0.5343	-0.4629	-0.4685	-0.4937				7	-0.1058	-0.2913	-0.2339	-0.1425	-0.2564	0.1415	-0.0744
	14	-0.7239	-0.3359	-0.517397	-0.443402	-0.378284	-0.471757	-0.467366	-0.3624	-0.4738	-0.3196	-0.6951	-0.2575	-0.6917	-0.6173	-0.6081	-0.2333	-0.5454			14	-0.4723	-0.5577	-0.6082	-0.3403	-0.5964	-0.6415	-0.4688	-0.3994	-0.3441	-0.455	-0.6758	-0.2045	-0.5357	-0.5575	-0.4779	-0.4973	-0.5484				14	-0.121	-0.3014	-0.2319	-0.2294	-0.3122	-0.0694	-0.1097
	21	-0.7157	-0.3135	-0.480536	-0.474639	-0.408896	-0.464706	-0.47463	-0.4059	-0.416	-0.2828	-0.6966	-0.2474	-0.6971	-0.5834	-0.6021	-0.2638	-0.5565			21	-0.4838	-0.5676	-0.606	-0.3766	-0.5989	-0.6418	-0.4884	-0.4085	-0.4274	-0.459	-0.6628	-0.2471	-0.5935	-0.5776	-0.5248	-0.5223	-0.5506				21	-0.1642	-0.3032	-0.1609	-0.0951	-0.2821	-0.0596	-0.1005
	28	-0.6921	-0.3755	-0.478115	-0.457526	-0.402842	-0.486938	-0.476282	-0.3829	-0.455	-0.314	-0.6958	-0.3405	-0.7487	-0.5361	-0.6225	-0.2573	-0.5019			28	-0.5252	-0.5112	-0.5311	-0.2857	-0.6318	-0.6536	-0.479	-0.338	-0.4212	-0.4277	-0.4333	-0.2757	-0.5427	-0.5938	-0.5067	-0.5359	-0.5422				28	-0.2118	-0.3679	-0.216	-0.1246	-0.2455	-0.184	-0.145
	35	-0.6741	-0.4182	-0.470459	-0.453005	-0.444639	-0.460937	-0.51285	-0.4312	-0.4544	-0.2533	-0.6554	-0.3518	-0.7164	-0.4074	-0.5722	-0.2569	-0.4625			35	-0.4963	-0.4462	-0.4891	-0.3108	-0.66	-0.6281	-0.4458	-0.292	-0.3278	-0.3031	-0.4756	-0.1776	-0.5057	-0.5007	-0.4827	-0.5515	-0.5147				35	-0.303	-0.3073	-0.2261	0.0052	-0.2235	-0.2397	-0.1759
	42	-0.665	-0.4779	-0.427059	-0.45828	-0.423709	-0.468867	-0.491667	-0.5284	-0.389	-0.2895	-0.5272	-0.4302	-0.703	-0.308	-0.4928	-0.1958	-0.4244			42	-0.5132	-0.3959	-0.4946	-0.3846	-0.6409	-0.6405	-0.463	-0.3583	-0.4726	-0.3641	-0.5248	-0.1908	-0.501	-0.4181	-0.5001	-0.4806	-0.6147				42	-0.2995	-0.3579	-0.1567	0.0543	-0.289	-0.2928	-0.1861
	49	-0.6142	-0.5551	-0.385216	-0.488096	-0.422767	-0.464394	-0.483084	-0.5553	-0.3565	-0.3145	-0.4358	-0.4809	-0.6685	-0.2572	-0.5248	-0.2648	-0.3657			49	-0.5031	-0.3397	-0.5473	-0.1639	-0.6032	-0.6363	-0.4324	-0.3187	-0.2999	-0.3659	-0.4199	-0.158	-0.4535	-0.3785	-0.4131	-0.4926	-0.606				49	-0.2964	-0.2686	-0.2267	0.0219	-0.231	-0.3269	-0.1393
	56	-0.5092	-0.5981	-0.416375	-0.486977	-0.425073	-0.451921	-0.487245	-0.531	-0.4262	-0.2079	-0.2931	-0.5045	-0.6379	-0.2518	-0.5664	-0.3348	-0.3314			56	-0.4814	-0.254	-0.5575	-0.2709	-0.5911	-0.6391	-0.4247	-0.1765	-0.1815	-0.4184	-0.3247	-0.0968	-0.5145	-0.336	-0.4578	-0.4042	-0.5468				56	-0.3227	-0.2448	-0.2676	-0.0709	-0.2755	-0.389	-0.2011
	63	-0.4056	-0.6485	-0.44146	-0.477829	-0.407348	-0.488113	-0.492494	-0.5406	-0.4069	-0.247	-0.2408	-0.5443	-0.5212	-0.242	-0.5746	-0.3594	-0.3234			63	-0.4247	-0.3066	-0.4897	-0.3523	-0.5286	-0.6042	-0.4498	-0.155	-0.1989	-0.5428	-0.4808	-0.0866	-0.5496	-0.3291	-0.5289	-0.4008	-0.5899				63	-0.3702	-0.3241	-0.2984	-0.0933	-0.204	-0.3663	-0.1439
	70	-0.2757	-0.696	-0.43035	-0.452861	-0.426675	-0.487268	-0.492426	-0.5566	-0.4409	-0.2831	-0.2134	-0.5855	-0.3975	-0.311	-0.5813	-0.328	-0.2962			70	-0.4113	-0.3409	-0.4337	-0.3807	-0.4652	-0.5503	-0.5669	-0.0654	-0.0962	-0.5671	-0.3113	-0.2137	-0.5809	-0.3745	-0.6158	-0.3905	-0.4784				70	-0.3294	-0.2749	-0.3537	-0.1441	-0.2126	-0.3865	-0.1692
	77	-0.2306	-0.7309	-0.421286	-0.469173	-0.443269	-0.480685	-0.496337	-0.5525	-0.4337	-0.2743	-0.1974	-0.6387	-0.2237	-0.3498	-0.617	-0.2942	-0.3348			77	-0.4405	-0.3567	-0.4572	-0.3088	-0.399	-0.5328	-0.5748	-0.0595	-0.1425	-0.5792	-0.6549	-0.0411	-0.5653	-0.3945	-0.592	-0.4789	-0.2842				77	-0.4032	-0.3252	-0.3784	-0.1682	-0.2011	-0.2888	-0.1321
	84	-0.2297	-0.7183	-0.435919	-0.510453	-0.480105	-0.477327	-0.464822	-0.5496	-0.4128	-0.1953	-0.1772	-0.6671	-0.1573	-0.3877	-0.6046	-0.2939	-0.3433			84	-0.4722	-0.3647	-0.3902	-0.405	-0.4817	-0.5098	-0.5684	-0.1165	-0.1062	-0.6149	-0.6236	-0.0422	-0.453	-0.4592	-0.5926	-0.5097	-0.1763				84	-0.358	-0.2354	-0.2818	-0.1671	-0.1046	-0.2699	-0.1045
	91	-0.2691	-0.7151	-0.426298	-0.470845	-0.486188	-0.450166	-0.444693	-0.5149	-0.4624	-0.2486	-0.1944	-0.684	-0.1416	-0.4555	-0.587	-0.3752	-0.3611			91	-0.542	-0.312	-0.3918	-0.3038	-0.4594	-0.5155	-0.5474	-0.2495	0.1243	-0.6091	-0.6375	-0.0981	-0.4592	-0.3781	-0.5476	-0.473	-0.0815				91	-0.2604	-0.3054	-0.3119	-0.1603	0.0505	-0.1825	-0.0814
	98	-0.2732	-0.681	-0.455528	-0.458674	-0.408046	-0.438773	-0.412045	-0.5645	-0.4371	-0.2481	-0.2089	-0.6132	-0.1397	-0.5862	-0.5245	-0.3204	-0.3437			98	-0.5501	-0.3811	-0.3547	-0.4744	-0.4206	-0.5057	-0.4676	-0.2862	0.1697	-0.5694	-0.6641	-0.3106	-0.4613	-0.4488	-0.5198	-0.4554	-0.2148				98	-0.2426	-0.1708	-0.2869	-0.1907	0.025	-0.0947	-0.0671
	105	-0.3426	-0.6366	-0.51077	-0.462476	-0.421073	-0.459281	-0.408401	-0.5717	-0.4324	-0.2119	-0.2164	-0.568	-0.1408	-0.6107	-0.5596	-0.3576	-0.3108			105	-0.5453	-0.4556	-0.448	-0.4904	-0.464	-0.4912	-0.3871	-0.324	0.0378	-0.6156	-0.6046	-0.2339	-0.4979	-0.4892	-0.5359	-0.4167	-0.1388				105	-0.2606	0.0815	-0.1815	-0.215	0.1186	-0.088	-0.0721
	112	-0.3332	-0.6121	-0.485646	-0.465629	-0.433975	-0.463444	-0.322337	-0.5692	-0.3974	-0.2474	-0.3437	-0.5096	-0.2055	-0.6625	-0.6148	-0.3821	-0.3539			112	-0.5443	-0.4073	-0.4629	-0.4189	-0.447	-0.4699	-0.2519	-0.3299	-0.0316	-0.4341	-0.4239	-0.4211	-0.5519	-0.4479	-0.5642	-0.4463	-0.3004				112	-0.2717	0.0095	-0.1992	-0.1384	0.1121	-0.1074	-0.0297
	119	-0.3273	-0.5554	-0.472759	-0.476702	-0.457506	-0.440936	-0.337121	-0.5397	-0.3324	-0.2882	-0.4443	-0.5228	-0.2427	-0.69	-0.661	-0.3655	-0.4008			119	-0.4783	-0.4037	-0.4743	-0.3645	-0.3569	-0.4787	-0.2485	-0.2054	-0.095	-0.281	-0.5584	-0.3575	-0.5624	-0.353	-0.6188	-0.5829	-0.1149				119	-0.2125	-0.0015	-0.2026	-0.0721	0.0949	-0.0915	-0.0486
	126	-0.3608	-0.508	-0.472459	-0.4674	-0.457116	-0.466554	-0.358292	-0.5645	-0.2728	-0.4187	-0.5316	-0.4376	-0.286	-0.6887	-0.657	-0.373	-0.4299			126	-0.4508	-0.4293	-0.478	-0.368	-0.4164	-0.4554	-0.2664	-0.0582	-0.0596	-0.3591	-0.5866	-0.4054	-0.5416	-0.3986	-0.5668	-0.5734	-0.2358				126	-0.1319	0.0042	-0.1274	0.0082	0.0677	-0.0801	-0.0455
	133	-0.3523	-0.3887	-0.45883	-0.49695	-0.457023	-0.440728	-0.405153	-0.5852	-0.262	-0.4943	-0.57	-0.3139	-0.3782	-0.7059	-0.6304	-0.4599	-0.4354			133	-0.3595	-0.3876	-0.536	-0.2364	-0.5401	-0.4332	-0.2217	-0.2853	-0.1615	-0.3455	-0.5277	-0.3969	-0.5322	-0.4645	-0.515	-0.4798	-0.2559				133	-0.1976	-0.0511	0.1955	-0.0046	0.0497	-0.1275	0.0051
	140	-0.4088	-0.3428	-0.454944	-0.545099	-0.455454	-0.437952	-0.418134	-0.5974	-0.2649	-0.5175	-0.611	-0.2615	-0.4674	-0.6772	-0.6505	-0.4933	-0.3535			140	-0.3437	-0.3603	-0.494	-0.3037	-0.5729	-0.387	-0.101	-0.2209	-0.2843	-0.2649	-0.5648	-0.2854	-0.5653	-0.4422	-0.4935	-0.4892	-0.2512				140	-0.2421	-0.123	-0.0983	-0.1121	0.0172	-0.1339	0.0111
[truncated: 18 more columns]

## Sheet: Figure 3
	Figure 3B							Figure 3D							Figure 3F							Figure 3H
	Time(s)	PHCrac Norm. cytosolic Intensity mean	PHCrac Norm. cytosolic Intensity SEM	CynA Norm. cytosolic Intensity mean	CynA Norm. cytosolic Intensity SEM			Time(s)	PHCrac Norm. cytosolic Intensity mean	PHCrac Norm. cytosolic Intensity SEM	PKBR1 Norm. cytosolic Intensity mean	PKBR1 Norm. cytosolic Intensity SEM			Time(s)	PHCrac Norm. cytosolic Intensity mean	PHCrac Norm. cytosolic Intensity SEM	R-Pre Norm. cytosolic Intensity mean	R-Pre Norm. cytosolic Intensity SEM			Time(s)	PHCrac Norm. cytosolic Intensity mean	PHCrac Norm. cytosolic Intensity SEM	RasG Norm. cytosolic Intensity mean	RasG Norm. cytosolic Intensity SEM
	-22.5	1.00574	0.0169932	1.01008	0.0133408			-22.5	1.01146	0.0119064	1.01209	0.0299195			-22.5	1.02584	0.0111427	1.00333	0.0176304			-22.5	1.01175	0.00532445	0.997302	0.0112825
	-20	0.983423	0.0401405	1.0105	0.016278			-20	1.00653	0.0127111	0.997645	0.0274336			-20	1.00912	0.00782513	1.00767	0.0134053			-20	1.00393	0.00591652	1.00027	0.0101574
	-17.5	0.956741	0.0352894	1.00646	0.0135072			-17.5	1.00572	0.0109107	1.05871	0.0286307			-17.5	0.993083	0.00795554	0.988758	0.0140126			-17.5	1.00469	0.00516563	1.00239	0.00973083
	-15	0.976101	0.0396646	1.01203	0.010276			-15	1.0137	0.0134863	1.00797	0.0362497			-15	1.00065	0.00724507	0.998213	0.00896139			-15	0.996942	0.0041871	0.992201	0.00558594
	-12.5	0.972076	0.0384644	0.977571	0.00819731			-12.5	1.02161	0.00905347	1.02998	0.0253462			-12.5	0.999107	0.00905011	0.995062	0.00832092			-12.5	0.992649	0.00456739	1.01041	0.010302
	-10	0.993215	0.0395166	0.986751	0.0101482			-10	1.00822	0.0104523	1.03773	0.0273563			-10	1.0032	0.00686646	0.992236	0.0112016			-10	0.998946	0.00607476	1.00836	0.00755343
	-7.5	0.971551	0.0383953	1.00182	0.0128178			-7.5	0.999393	0.0103584	0.964401	0.0230835			-7.5	0.999943	0.0049641	0.999223	0.0133317			-7.5	0.994698	0.00716753	0.992718	0.0152612
	-5	0.955443	0.0389157	0.988691	0.00764501			-5	0.993569	0.0101105	1.04342	0.0230315			-5	0.991001	0.00516737	0.994077	0.0100394			-5	0.99937	0.00635278	1.01688	0.013962
	-2.5	0.929076	0.0393111	1.00904	0.0111423			-2.5	1.01032	0.0126326	0.995375	0.0264568			-2.5	1.00037	0.00790432	1.01159	0.00968332			-2.5	0.995702	0.00566812	0.982047	0.00942732
	0	0.920427	0.0372905	0.996702	0.0110191			0	1.01039	0.0108332	0.99844	0.0263145			0	0.991616	0.00671739	1.00801	0.00846946			0	1.00115	0.00834834	0.997019	0.0105178
	2.5	0.932645	0.0350968	0.973171	0.0144894			2.5	1.00743	0.014	0.99633	0.0206525			2.5	0.993078	0.00842376	1.00606	0.0100997			2.5	0.987504	0.0083863	0.976339	0.0127293
	5	0.926159	0.0375043	0.989985	0.0163231			5	0.980815	0.0102592	0.989325	0.0349842			5	0.965579	0.0177281	0.989355	0.0116769			5	0.930142	0.0268367	0.97395	0.0106501
	7.5	0.817071	0.0394689	1.02482	0.0192174			7.5	0.818446	0.0277088	0.992325	0.0409575			7.5	0.761866	0.0289366	1.03141	0.0209009			7.5	0.726342	0.039011	0.978846	0.0111066
	10	0.693712	0.0455203	1.08744	0.0258991			10	0.631365	0.0180794	0.966807	0.0356062			10	0.682151	0.0255283	0.998094	0.0204225			10	0.675951	0.0268398	0.982927	0.0110422
	12.5	0.675749	0.0437698	1.15688	0.0300845			12.5	0.635387	0.0212655	0.972384	0.0377236			12.5	0.828233	0.031582	0.979721	0.0169286			12.5	0.869167	0.0187759	1.00003	0.0156798
	15	0.729164	0.0510328	1.21138	0.0321526			15	0.731504	0.020096	0.945191	0.0313299			15	0.912529	0.0271691	1.00311	0.021594			15	0.95338	0.0123037	0.986451	0.0133813
	17.5	0.793514	0.0542763	1.29257	0.0466191			17.5	0.848048	0.0192359	0.969115	0.0338221			17.5	0.930932	0.0262215	1.00088	0.0207676			17.5	0.973287	0.0094264	0.99556	0.0202142
	20	0.844305	0.0525231	1.32728	0.0521438			20	0.913938	0.0165341	0.955534	0.0312573			20	0.953449	0.0241454	0.985668	0.0270796			20	0.992766	0.00778376	0.984673	0.0124651
	22.5	0.906419	0.0496132	1.38385	0.0655883			22.5	0.934324	0.0178471	0.977489	0.0374093			22.5	0.973401	0.0207778	0.993564	0.0321392			22.5	0.971108	0.00957239	1.00511	0.0153102
	25	0.93151	0.0456967	1.38793	0.0622058			25	0.942984	0.0164618	0.970667	0.0368104			25	0.967356	0.0222337	1.00775	0.0189968			25	0.992973	0.00825322	0.995761	0.0147282
	27.5	0.954632	0.048399	1.4101	0.0662796			27.5	0.963224	0.0141471	0.954498	0.0381721			27.5	0.957667	0.0212972	1.00036	0.0271355			27.5	0.990846	0.00950366	0.998197	0.0187379
	30	0.971697	0.0460914	1.45561	0.0793315			30	0.957025	0.00862533	0.936908	0.0311261			30	0.953971	0.0239263	1.00425	0.0239917			30	0.989354	0.0120814	0.999151	0.0219578
	32.5	0.978261	0.0456416	1.47109	0.084801			32.5	0.97938	0.0123904	0.946081	0.0310682			32.5	0.958362	0.0252196	1.01573	0.0228559			32.5	1.00407	0.00960719	1.00068	0.00904506
	35	0.976393	0.0447154	1.48323	0.0866046			35	0.978427	0.014803	0.975179	0.0395761			35	0.983566	0.0199409	0.994819	0.0286247			35	0.985381	0.0143616	1.02127	0.0156639
	37.5	1.00764	0.0450267	1.49424	0.0932412			37.5	0.960838	0.0148555	0.945494	0.0372677			37.5	0.981066	0.0171187	0.996122	0.0227651			37.5	1.00138	0.011104	1.02088	0.012172
	40	0.998807	0.0428331	1.51449	0.103071			40	0.98829	0.010587	0.943999	0.0435629			40	0.983175	0.0220027	1.02939	0.0310217			40	0.996476	0.0102536	1.01956	0.0156165
	42.5	1.01946	0.0491259	1.49892	0.0953095			42.5	0.979544	0.0130672	0.943709	0.0561665			42.5	0.983787	0.0194759	1.0071	0.0315859			42.5	0.992187	0.0103171	1.02124	0.0179988
	45	1.02178	0.0453207	1.52824	0.101409			45	0.981131	0.0158736	0.914192	0.0372502			45	0.994245	0.019633	1.02989	0.029253			45	0.997204	0.0100133	1.03945	0.0208933
	47.5	1.01208	0.0463067	1.51347	0.105022			47.5	0.972083	0.011037	0.935916	0.0387263			47.5	0.977551	0.0232371	1.02871	0.025155			47.5	0.998599	0.00970864	1.01389	0.0217653
	50	1.01521	0.0435494	1.49738	0.100773			50	0.969272	0.015814	0.939681	0.0354271			50	0.990121	0.024569	1.02513	0.0283732			50	0.992178	0.0109786	1.02521	0.0205158
	52.5	1.01175	0.0458701	1.49292	0.101588			52.5	0.947831	0.0112666	0.977364	0.0407298			52.5	0.982061	0.0282246	1.01832	0.0296854			52.5	0.984916	0.0124733	1.03204	0.0185432
	55	0.995138	0.0477618	1.52096	0.111668			55	0.959013	0.0168173	0.945964	0.0407547			55	0.986234	0.0239365	0.998575	0.0305191			55	0.988846	0.0101719	1.03937	0.0185916
	57.5	0.987155	0.040941	1.51814	0.114175			57.5	0.946173	0.016062	0.935973	0.0369409			57.5	0.977933	0.0268301	1.00469	0.031169			57.5	0.994651	0.0130167	1.02784	0.0217246
	60	0.986502	0.0458896	1.49444	0.112168			60	0.954711	0.0129546	0.9108	0.0408299			60	0.968552	0.0254697	1.0051	0.0340452			60	1.00418	0.0135858	1.02864	0.0228503
	62.5	0.963671	0.0419415	1.50818	0.113867			62.5	0.955133	0.0131227	0.975415	0.0460798			62.5	0.970858	0.0286787	1.01994	0.025496			62.5	1.0008	0.012327	0.988746	0.0225206
	65	0.993988	0.0472909	1.53077	0.123575			65	0.944467	0.0148632	0.973043	0.041668			65	0.970309	0.027841	0.973954	0.0184375			65	0.99861	0.0145503	0.999588	0.0202159
	67.5	0.980561	0.0438002	1.51876	0.116151			67.5	0.942762	0.0148786	0.953735	0.0346267			67.5	0.971496	0.0299446	0.974755	0.0197064			67.5	0.996282	0.0131568	0.997451	0.0217046
	70	0.982978	0.0390774	1.52015	0.122492			70	0.956812	0.0159274	0.939456	0.0314861			70	0.984873	0.0339401	0.973656	0.0223744			70	1.00608	0.0120139	1.01701	0.0145325
	72.5	0.965006	0.0416219	1.49552	0.118224			72.5	0.951477	0.0169296	0.883108	0.0410837			72.5	0.980802	0.0367779	0.93991	0.0172255			72.5	1.00295	0.0111962	1.00022	0.0189013
	75	0.990745	0.0424949	1.4923	0.118865			75	0.959678	0.0153743	0.938258	0.0353616			75	0.986491	0.0377669	0.965946	0.0300903			75	1.00378	0.0111095	1.0026	0.0170589
	77.5	0.963317	0.0414946	1.5068	0.121554			77.5	0.941074	0.0166763	0.917254	0.0279606			77.5	0.965447	0.0362863	0.961582	0.0196276			77.5	0.993833	0.0117492	1.00867	0.0187426
	80	0.984608	0.0478951	1.50361	0.123619			80	0.950681	0.0157931	0.907438	0.0301126			80	0.954297	0.029902	0.955318	0.031433			80	1.00548	0.0110012	0.995622	0.0217106
	82.5	0.964187	0.0436174	1.48417	0.120885			82.5	0.956361	0.0153873	0.94446	0.0358422			82.5	0.94389	0.0241197	0.98556	0.0315192			82.5	0.998869	0.0141857	1.00843	0.0226068
	85	0.953761	0.0457784	1.48488	0.128063			85	0.944181	0.0142909	0.944746	0.0453674			85	0.958503	0.0304255	0.985651	0.0345724			85	1.0041	0.0137495	1.02149	0.0179361
	87.5	0.977573	0.0423982	1.49258	0.121847			87.5	0.958816	0.0137764	0.959762	0.0398972			87.5	0.951624	0.0302897	0.992088	0.019981			87.5	1.0066	0.0140768	1.01391	0.0194143
	90	0.951136	0.0414886	1.49423	0.136195			90	0.958858	0.0107282	0.953579	0.0446028			90	0.943629	0.0295278	1.01466	0.0248254			90	1.0113	0.0134262	1.00548	0.0221359
	92.5	0.964553	0.0417058	1.52097	0.133033			92.5	0.961392	0.0143292	0.968078	0.0515478			92.5	0.942668	0.0310154	1.0108	0.034927			92.5	1.0165	0.0133306	1.01796	0.0171381
	95	0.98185	0.0409451	1.51954	0.141055			95	0.950222	0.0135643	0.948476	0.0407697			95	0.934201	0.0312507	1.00875	0.0322419			95	1.0127	0.0131133	0.990009	0.0171202
	97.5	0.977176	0.0427735	1.5004	0.129837			97.5	0.946295	0.0145882	0.965525	0.0407064			97.5	0.935073	0.0329955	0.987153	0.0311158			97.5	1.00811	0.0116239	1.00466	0.0223707
	100	0.987748	0.0428319	1.48956	0.128816			100	0.954131	0.0160161	0.945845	0.0501738			100	0.929391	0.0358653	1.00848	0.0406009			100	0.998619	0.0108662	1.01854	0.022039

## Sheet: Figure 4
	Figure 4E												Figure 4F			Figure 4G
	Time(s)	PKBR1		GBeta		PTEN		CynA		Lifeact
		Mean	SEM	Mean	SEM	Mean	SEM	Mean	SEM	Mean	SEM		Angles (in Degree)			Angles (in Degree)
	0	1	0	1	0	1	0	1	0	1	0		65.6321			54.027
	7	1.02513	0.0195539	1.00969	0.0523503	0.882405	0.0765154	0.882892	0.0362596	0.450102	0.0811456		68.967			13.1539
	14	1.03195	0.0358157	1.05232	0.0538386	0.774869	0.10897	0.664127	0.062761	0.247477	0.0690082		166.815			48.9937
	21	0.981605	0.0517635	1.09981	0.0987575	0.742686	0.120167	0.539354	0.0808743	0.179824	0.0512885		32.8377			88.2753
	28	0.960815	0.0635961	1.03022	0.109491	0.662994	0.122203	0.453115	0.0955879	0.119525	0.024374		69.3613			64.4017
	35	0.969522	0.070298	1.05919	0.0894344	0.544576	0.117093	0.341766	0.0897458	0.115517	0.0400892		31.6896			53.7038
	42	0.936777	0.082135	0.9938	0.087409	0.426018	0.0998467	0.316884	0.0789126	0.0746167	0.0165495		3.08185			4.10899
	49	0.984257	0.115037	0.9071	0.105115	0.371623	0.113427	0.286637	0.065283	0.121464	0.0487009		49.4927			50.2861
	56	0.99816	0.0954493	0.891389	0.0909392	0.329954	0.121698	0.272392	0.0710498	0.0851676	0.0261032		32.3767			8.83709
	63	0.901751	0.109144	0.729611	0.0962227	0.374989	0.11512	0.243026	0.0763175	0.0590358	0.00675909		117.439			19.793
	70	0.88591	0.125537	0.787622	0.0861096	0.284095	0.0984148	0.212196	0.0576837				129.789			10.9189
													29.8003			146.332
													53.0692			14.3876
													4.00585			4.30821
													42.2923			61.1656
													142.891			169.83
													49.3419			43.5618
													110.881			41.8596
													64.1997			172.894
													148.571			80.5102
													60.6267			87.3705
													126.45			9.98273
													45.1668			31.3105
													52.7896			28.5848
													72.828			110.199
													94.799			145.386
													78.5117			149.983
													111.169			52.9476
													143.21			57.4256
													161.437			77.4702
													16.3956			35.4484
													43.2998			35.875
													97.8704			5.48944
													1.78882			46.1934
													20.9429			9.82067
													35.8802			52.5504
													24.7563			111.303
													66.9508			32.0041
													24.8488			23.2039
													6.80905			108.85
													28.5474			173.255
													128.837			22.9594
													172.094			81.5782
													90.9289			25.0354
													123.643			179.322
													48.8086			161.493
													7.91029			7.92801
													100.989			12.9863
													89.8364			25.9248
													35.2747			11.5608
													99.339			152.11
													150.833			16.9395
													56.7395			72.1684
													62.7701			158.933
													66.9267			44.0597
													79.9013			155.609
													64.8948			103.821
													48.5491			40.674
													17.3573			45.6743
													118.691			13.3877
													158.844			80.0823
													139.786			23.2811
													170.555			31.8288
													0.927251			14.9652
													121.986			125.281
													139.954			23.3538
													142.468			116.031
													69.5459			31.9331
													30.6472			19.3393
													35.9638			169.02
													78.8322			103.303
													166.267			21.6559
													30.1762			90.7782
													13.0488			113.607
													92.9517			79.4734
													29.7383			19.3734
													43.7974			69.0014
													9.83407			0.851338
													173.071			6.26785
													162.583			10.036
													68.2237			156.345
													106.778			43.465
													106.85			123.381
													149.136			68.6868
													26.6517			7.92377
													107.598			46.8499
													147.041			80.7085
													35.5931			170.54
													78.8844			91.7937
													15.9338			41.1988
													12.7641			150.277
													127.914			143.993
													57.3254			51.0326
													108.477			7.65112
													172.054			109.217
													67.074			43.6285
													67.074			5.89448
													58.5302
													58.5302
													135.574
													8.88392
													2.7216
													3.43758
													33.4045
													20.0264
													20.8467
													1.26316
													53.6396
													50.977
													41.7822
													134.862
													103.521
													49.6405
													173.969
													21.9538
													22.3088
													158.751
													6.45042
													45.3523
													113.101
													105.301
													62.615
													70.6358
													19.8787
													117.533
													20.6661
													39.6133
													50.2273
													68.5966
													123.742
													14.351
													11.5026
													36.0939
													8.65553
													19.7216
													17.6398
													47.4023
													108.361
													55.7619
													20.5107
													20.8219
													29.3297
													136.266
													169.599
													7.23327
													39.8103
													76.7032
													72.0684
													42.644
													105.772
													72.921
													2.87249
													51.188
													37.833

## Sheet: Figure 5
	Figure 5E									Figure 5F							Figure 5G
		Front				Back							Back	Front				Front	Front	Back	Back
											SRD [μm2/sec]		Probability density	Probability density			Displacement [μm]	data	fit	data	fit
		X [μm]	Y [μm]			X [μm]	Y [μm]				0.000133352		0	0			0.01	1.00741	1.10311	1.8853	1.88209
	0	0	0		0	0	0				0.000177828		0	0			0.03	2.824	2.72527	4.22349	4.36851
	1	-0.00994208	0.288608		1	0.0767689	0.190579				0.000237137		0	0			0.05	3.22696	3.28364	4.54957	4.64934
	2	-0.104099	0.25351		2	0.208589	0.090156				0.000316228		0	0			0.07	3.13272	3.27405	3.97505	3.96861
	3	-0.402775	0.371125		3	0.0436564	0.302718				0.000421697		0	0			0.09	3.45119	3.23713	3.61533	3.48374
	4	-0.526719	0.296387		4	-0.0407548	0.521458				0.000562341		0	0			0.11	3.16846	3.27332	3.37724	3.31816
	5	-0.474131	0.267174		5	0.0197442	0.858025				0.000749894		0	0			0.13	3.19121	3.28237	3.13656	3.22205
	6	-0.0848946	-0.504338		6	-0.0701113	1.10324				0.001	0.001	0.000162322	0			0.15	3.35045	3.20552	2.98	3.06661
	7	-0.0994983	-0.0516243		7	-0.121901	1.17356				0.00133352		0.000844074	0			0.17	3.03848	3.04902	2.80272	2.84816
	8	-0.611906	-0.131265		8	-0.0964141	1.11538				0.00177828		0.00311658	0			0.19	2.64201	2.84164	2.57628	2.59759
	9	-0.690272	-0.00890814		9	0.109396	1.0941				0.00237137		0.0093822	0.000924044			0.21	2.67776	2.61056	2.45594	2.34139
	10	-0.912421	0.310197		10	0.201641	1.01086				0.00316228		0.0182774	0.00406579			0.23	2.36904	2.37478	2.09622	2.09479
	11	-1.20278	0.160204		11	0.25766	0.853224				0.00421697		0.0166218	0.00683792			0.25	2.2293	2.14519	1.84778	1.8639
	12	-1.141	-0.259396		12	0.259903	0.676121				0.00562341		0.0190241	0.00554426			0.27	1.95632	1.92665	1.75461	1.6494
	13	-1.04253	-0.37985		13	0.28798	0.665605				0.00749894		0.0197059	0.0085012			0.29	1.80034	1.72039	1.43242	1.44986
	14	-1.20569	-0.639888		14	0.593508	0.676508				0.01	0.01	0.0254845	0.00914803			0.31	1.52411	1.52615	1.22926	1.26378
	15	-0.932441	-0.691275		15	0.664872	0.450612				0.0133352		0.0283739	0.00803918			0.33	1.26739	1.34342	1.08434	1.09048
	16	-0.966539	-0.643208		16	0.93767	0.121747				0.0177828		0.0281466	0.0100721			0.35	1.15365	1.17213	0.926477	0.930199
	17	-0.969938	-0.446315		17	1.16482	0.0609262				0.0237137		0.021881	0.00988727			0.37	0.971663	1.01271	0.772496	0.783707
	18	-0.950288	-0.338563		18	1.14578	0.285487				0.0316228		0.0167192	0.0120126			0.39	0.88392	0.865915	0.637923	0.651862
	19	-1.38208	-0.493238		19	1.04568	0.272421				0.0421697		0.0183099	0.0201442			0.41	0.744183	0.732535	0.516291	0.535251
	20	-1.65982	-0.428336		20	1.12933	0.408901				0.0562341		0.0201604	0.0268897			0.43	0.672689	0.613147	0.427008	0.433989
	21	-1.84634	-0.515492		21	1.22148	0.374891				0.0749894		0.0182774	0.0276289			0.45	0.477707	0.507959	0.337724	0.347666
	22	-2.32646	-0.644412		22	1.19152	0.467653				0.1	0.1	0.0277895	0.0346516			0.47	0.370467	0.416756	0.301493	0.275406
	23	-2.64066	-0.444266		23	1.18401	0.334094				0.133352		0.0375613	0.0391794			0.49	0.33472	0.338919	0.221268	0.215975
	24	-2.72116	-0.226256		24	1.12707	0.433962				0.177828		0.0563581	0.0501756			0.51	0.22748	0.273501	0.121632	0.167919
	25	-2.73207	-0.509596		25	1.11542	0.45178				0.237137		0.0902185	0.0824247			0.53	0.22423	0.219326	0.142336	0.129687
	26	-2.61743	-0.606257		26	1.07434	0.452309				0.316228		0.120151	0.119386			0.55	0.188483	0.175084	0.108693	0.0997329
	27	-2.47347	-0.687734		27	1.12103	0.529429				0.421697		0.144726	0.143966			0.57	0.159236	0.139424	0.0996351	0.0766004
	28	-2.239	-0.622997		28	1.04843	0.502682				0.562341		0.128494	0.152005			0.59	0.139737	0.111026	0.0582283	0.0589698
	29	-2.21436	-0.534174		29	1.10063	0.487425				0.749894		0.0836931	0.11874			0.61	0.0942415	0.0886558	0.0478766	0.0456884
	30	-2.20284	-0.15072		30	1.11954	0.516368				1	1	0.0346395	0.0744779			0.63	0.0812427	0.0711957	0.0401128	0.0357797
	31	-2.3013	-0.544082		31	1.00984	0.487111				1.33352		0.00941467	0.0307707			0.65	0.0844924	0.0576682	0.033643	0.0284395
	32	-2.23597	-0.472784		32	1.13313	0.500221				1.77828		0.00246729	0.00452781			0.67	0.0324971	0.0472392	0.0232913	0.0230215
	33	-2.11445	-0.62553		33	1.10642	0.46681				2.37137		0	0			0.69	0.0162485	0.0392146	0.0258792	0.019019
	34	-2.17554	-0.955835		34	1.12092	0.463137				3.16228		0	0			0.71	0.0259977	0.0330293	0.0181155	0.0160428
	35	-2.40219	-0.998499		35	1.05147	0.517025				4.21697		0	0			0.73	0.022748	0.0282331	0.0142336	0.0138009
	36	-2.67061	-0.807716		36	1.03492	0.492434				5.62341		0	0			0.75	0.0259977	0.0244743	0.00776377	0.0120783
	37	-2.85439	-0.994907		37	1.13086	0.46044				7.49894		0	0			0.77	0.022748	0.0214835	0.00517585	0.01072
	38	-2.81043	-1.08872		38	1.0716	0.508247				10		0	0			0.79	0.00974912	0.0190577	0.00258792	0.00961641
	39	-3.30977	-1.135		39	1.05068	0.489417										0.81	0.0259977	0.017047	0.0103517	0.00869144
	40	-3.49035	-1.28015		40	1.07165	0.481102										0.83	0.00974912	0.0153425	0.00517585	0.00789334
	41	-3.34954	-1.39827		41	1.08424	0.506254										0.85	0.0194982	0.0138661	0.00646981	0.00718753
	42	-3.2752	-1.2958		42	1.08163	0.46388										0.87	0.00974912	0.012563	0.00258792	0.00655133
	43	-3.40638	-1.34599		43	1.06881	0.496429										0.89	0.0129988	0.0113951	0.00905774	0.00597007
	44	-3.4777	-1.48293		44	1.11933	0.545976										0.91	0.0194982	0.0103361	0.00258792	0.00543439
	45	-3.65334	-1.43905		45	1.13969	0.493143										0.93	0.00649942	0.00936805	0.00905774	0.00493833
	46	-3.7336	-1.61396		46	1.16883	0.421835										0.95	0.00974912	0.0084788	0.00517585	0.00447804
	47	-3.84878	-1.49877		47	1.26533	0.405119										0.97	0.00649942	0.00765978	0.00388189	0.00405094
	48	-3.91278	-1.52512		48	1.24387	0.439713										0.99	0.00324971	0.00690491	0.00388189	0.00365515
	49	-3.93242	-1.49118		49	1.27228	0.495215										1.01	0.00649942	0.00620958	0.00517585	0.00328919
	50	-4.11538	-1.30493		50	1.27861	0.530226										1.03	0.00974912	0.00557011	0.00129396	0.00295174
	51	-4.23639	-1.54807		51	1.30048	0.522829										1.05	0	0.00498332	0	0.00264152
	52	-4.26646	-1.57414		52	1.33205	0.584815										1.07	0.00324971	0.00444629	0.00517585	0.00235727
	53	-4.15606	-1.44714		53	1.36668	0.669895										1.09	0.00649942	0.00395626	0.00258792	0.00209768
	54	-4.04871	-1.37462		54	1.29711	0.617529										1.11	0	0.00351049	0.00258792	0.00186143
	55	-3.71694	-1.22062		55	1.34247	0.640173										1.13	0.00974912	0.00310629	0.00258792	0.00164714
	56	-3.41632	-1.14285		56	1.3183	0.55432										1.15	0.00649942	0.00274098	0	0.00145343
	57	-3.54895	-1.42095		57	1.26281	0.571869										1.17	0	0.0024119	0	0.00127891
	58	-3.64232	-1.68516		58	1.24272	0.540926										1.19	0.0129988	0.00211644	0.0103517	0.00112222
	59	-3.72687	-1.77082		59	1.35066	0.519355
	60	-3.94696	-1.935		60	1.30356	0.460918
	61	-3.79489	-1.9187		61	1.31406	0.548592
	62	-4.31881	-2.20419		62	1.33299	0.581754
	63	-4.26512	-2.13975		63	1.32246	0.602478
	64	-4.39147	-2.2669		64	1.40439	0.560065
	65	-4.76901	-1.94573		65	1.43994	0.549789
	66	-4.6908	-1.83435		66	1.41396	0.592348
	67	-4.98345	-1.82037		67	1.40995	0.539292
	68	-4.74664	-1.73909		68	1.43006	0.49575
	69	-4.62706	-1.86642		69	1.44453	0.489652
	70	-4.56661	-1.91504		70	1.42987	0.485927
	71	-4.60926	-1.75164		71	1.36276	0.422863
	72	-4.59763	-1.5744		72	1.3572	0.408611
	73	-4.39968	-1.79184		73	1.39591	0.350473
	74	-4.40848	-1.95178		74	1.45498	0.340804
	75	-4.10639	-1.91774		75	1.51018	0.157134
	76	-3.98376	-1.74783		76	1.45025	0.225589
	77	-3.85822	-1.91048		77	1.0689	0.142303
	78	-3.69897	-1.77655		78	1.3372	0.151777
	79	-4.20488	-1.80342		79	1.61471	0.318143
	80	-4.16401	-1.76195		80	1.76626	0.304267
	81	-4.41759	-1.71878		81	1.79508	0.20094
	82	-4.25558	-1.86629		82	2.17376	0.360853
	83	-3.9529	-1.94562		83	2.24671	0.257336
	84	-4.06109	-1.67089		84	2.12672	-0.0443712
	85	-4.07243	-1.63016		85	2.07388	0.0345499
	86	-4.21946	-1.7818		86	2.02633	0.00775796
	87	-4.0147	-1.94606		87	1.93896	-0.2655
	88	-3.82903	-2.11455		88	2.15409	-0.846206
	89	-3.87573	-2.0481		89	2.35549	-0.846638
	90	-3.68836	-2.12603		90	2.35975	-0.901412
	91	-3.46136	-2.06982		91	2.3669	-0.724988
	92	-3.48511	-2.2613		92	2.37378	-0.730002
	93	-3.25899	-1.96252		93	2.12646	-0.510763
	94	-3.50639	-1.91824		94	2.12714	-0.504016
	95	-3.64501	-1.86532		95	2.06232	-0.646986
	96	-3.99514	-1.56218		96	2.11485	-0.902978
	97	-3.72723	-1.11046		97	2.09309	-0.659154
	98	-3.80838	-1.24777		98	2.13719	-0.657901
	99	-3.84611	-1.49064		0	0	0
	100	-3.71336	-1.55644		1	0.0909251	0.0122815
	101	-3.48843	-1.53348		2	0.368172	0.381917
	102	-3.332	-1.36342		3	0.375389	0.482044
	103	-3.60258	-0.844921		4	0.460724	0.497181
	104	-3.738	-0.770626		5	0.278093	0.507454
	105	-4.00241	-0.442665		6	-0.12214	0.396744
	106	-4.0042	-0.469875		7	-0.315223	0.63847
	107	-4.08389	-0.285942		8	-0.44257	0.698713
	108	-4.17872	-0.401176		9	-0.739427	0.827868
	109	-4.76482	-0.456903		10	-0.665008	0.919763
	110	-4.80504	-0.503917		11	-0.859831	0.810315
	111	-4.63931	-0.631215		12	-1.16755	0.856963
	112	-4.3922	-0.460818		13	-1.27236	1.17702
	113	-4.49206	-0.259054		14	-1.30005	1.0989
	114	-4.26749	-0.28497		15	-1.40919	1.17325
	115	-4.26061	-0.408439		16	-1.53421	1.34383
	116	-4.17244	-0.436513		17	-1.45807	1.68765
	117	-4.18835	-0.390635		18	-1.28353	1.96739
	118	-4.27985	-0.613871		19	-1.27885	2.05444
	119	-4.4349	-0.703967		20	-1.39096	2.19368
	120	-4.79949	-0.713519		21	-1.36253	1.92952
	121	-5.32328	-0.879461		22	-1.28299	2.06137
	122	-5.42398	-0.921971		23	-0.918386	2.12277
	123	-5.10474	-0.906388		24	-0.975165	2.36747
	124	-5.07304	-1.25396		25	-1.01363	2.31664
	125	-4.90493	-1.44077		26	-1.38718	2.44295
	126	-4.63807	-1.20032		27	-1.68531	2.37748
	127	-4.29861	-1.2713		28	-2.00317	2.47431
	128	-4.65691	-1.39152		29	-1.99456	2.56801
	129	-4.52795	-1.36914		30	-2.00312	2.56861
	130	-4.67041	-1.37187		31	-2.01127	2.62947
	131	-4.53784	-1.56985		32	-1.9855	2.71895
	132	-4.54081	-1.92616		33	-2.0689	2.61304
	133	-4.59203	-1.92681		34	-2.06236	2.63362
	134	-4.82717	-1.82883		35	-2.59285	2.6205
	135	-4.70058	-1.80794		36	-2.90062	3.01963
	136	-4.88251	-2.08307		37	-3.01575	3.06219
	137	-4.82312	-2.09274		38	-2.94854	3.17033
	138	-4.89615	-2.30013		39	-2.79234	3.2208
	139	-4.69185	-2.32377		40	-2.74135	3.2795
	140	-4.95541	-1.87618		41	-2.78086	3.2629
	141	-4.77031	-1.91757		42	-2.8049	3.02538
	142	-4.62491	-1.99596		43	-2.83735	3.05416
	143	-5.0956	-2.43341		44	-2.6003	2.83869
	144	-5.11778	-2.72318		45	-2.73661	2.72574
	145	-4.76872	-2.9838		46	-2.62125	2.74873
	146	-4.99367	-2.99535		47	-2.21481	2.68957
	147	-4.7592	-2.81992		48	-1.91604	2.8334
	148	-4.68467	-2.82234		49	-2.00123	3.10742
	149	-4.75812	-3.06502		50	-1.98983	3.0868
	150	-4.7052	-3.16412		51	-1.9585	3.10393
	151	-4.86996	-3.229		52	-1.96154	3.10727
	152	-4.65945	-3.11163		53	-2.41241	3.06337
	153	-4.32684	-3.36724		54	-2.55291	3.10587
	154	-4.07732	-3.17174		55	-2.60259	3.16565
	155	-4.21365	-2.66612		56	-2.64658	3.04387
	156	-4.40078	-2.26901		57	-2.64711	2.83362
	157	-4.50559	-2.26709		58	-2.57508	2.8985
	158	-4.49676	-2.5634		59	-2.5353	3.00163
	159	-4.32472	-2.47583		60	-2.60744	2.95809
	160	-4.36931	-2.39853		61	-2.47279	3.33284
	161	-4.54612	-2.31187		62	-2.6272	3.13137
	162	-4.46385	-2.13821		63	-2.58556	3.10689
	163	-4.44426	-1.91625		64	-2.45412	2.85134
	164	-4.29117	-1.74654		65	-2.55912	2.77345
	165	-4.25975	-1.81349		66	-2.62231	2.67612
	166	-4.13727	-1.50112		67	-2.60026	2.60953
	167	-4.29612	-1.33936		68	-2.56864	2.66955
	168	-4.34671	-1.52175		69	-2.48288	2.77659
	169	-4.7773	-1.19697		70	-2.57871	2.73816
	170	-4.86662	-1.22111		71	-2.54185	2.64624
	171	-5.05324	-1.38631		72	-2.68273	2.55732
	172	-5.04222	-1.21187		73	-2.65728	2.57546
	173	-4.82353	-1.23791		74	-2.48293	2.53674
	174	-4.66752	-1.58095		75	-2.41694	2.64356
	175	-4.64062	-1.81639		76	-2.68981	2.67071
	176	-4.44237	-2.30931		77	-2.87061	2.79289
	177	-3.93287	-2.35974		78	-2.7756	2.7685
	178	-3.93966	-2.61064		79	-2.35041	2.68729
	179	-4.31767	-2.51101		80	-2.42401	2.55891
	180	-4.18815	-2.43805		81	-2.52461	2.56725
	181	-3.8509	-2.6937		82	-2.44512	2.72902
	182	-3.59812	-2.55165		83	-2.52121	2.73544
	183	-3.3907	-2.54388		84	-2.66642	2.7493
	184	-3.24243	-2.76761		85	-2.52965	2.93246
	0	0	0		86	-2.72975	2.77811
	1	0.19046	-0.120368		87	-2.77479	2.89488
	2	0.00514052	-0.202139		88	-2.68151	2.78318
	3	-0.0303773	0.177789		89	-2.64965	2.83581
	4	-0.0414366	0.30937		90	-2.84309	2.88402
	5	0.127288	0.307316		91	-3.06294	2.77553
	6	0.21083	0.339238		92	-3.13481	2.74109
	7	0.243379	0.666834		93	-3.14943	2.83463
	8	0.0567639	0.71027		94	-3.15659	2.82169
	9	0.108531	0.581306		95	-3.03853	2.93795
	10	0.638822	0.419745		96	-2.87337	2.9754
	11	0.86029	0.350236		97	-2.81446	2.84021
	12	0.826763	0.374355		98	-2.68347	2.76066
	13	1.04038	0.716501		99	-2.49669	2.47689
	14	1.01974	0.621647		100	-2.32971	2.23963
	15	0.923351	0.819855		101	-2.45222	2.24306
	16	1.12079	1.08818		102	-2.77641	2.52357
	17	1.0378	1.07778		103	-2.87264	2.58793
	18	0.824645	1.00975		104	-2.76521	2.64153
	19	0.82704	1.09318		105	-2.97053	2.80284
	20	0.326949	1.70969		106	-3.02772	2.86408
	21	0.475284	1.6909		107	-3.0223	2.74195
	22	0.457926	1.41922		108	-2.85869	2.77689
	23	0.623518	1.32611		109	-2.77488	3.05656
	24	0.59796	1.36448		110	-2.82456	3.18947
	25	0.606336	1.33257		111	-2.89715	3.28011
	26	0.67708	1.32111		112	-2.8475	3.13156
	27	0.557743	1.40301		113	-2.7712	2.96434
	28	0.4117	1.4944		114	-2.68859	2.86988
	29	0.367814	1.39381		115	-2.31599	2.87261
	30	0.191941	1.79336		116	-2.6348	2.83751
	31	0.119115	2.13111		117	-2.86674	2.96742
	32	0.109072	2.52814		118	-2.85617	3.12136
	33	0.178254	2.65713		119	-2.73971	3.19719
	34	0.296297	2.67913		120	-2.62843	3.31089
	35	0.352633	2.54347		121	-2.59685	3.00004
	36	0.336025	2.71627		122	-2.65459	2.97201
	37	0.198329	2.30899		123	-2.95428	2.97944
	38	-0.215383	2.09274		124	-3.05526	2.82029
	39	-0.301151	2.31026		125	-2.94909	2.64689
	40	-0.337602	2.42383		126	-2.82818	2.60108
	41	-0.641651	2.43414		127	-3.05372	2.69614
	42	-0.641326	2.4293		128	-3.08379	2.41531
	43	-0.447458	2.6304		129	-2.8593	2.33329
	44	-0.335112	2.54843		130	-2.9485	2.12659
	45	-0.317605	2.44367		131	-2.92642	1.98061
	46	-0.366848	2.41889		132	-2.73256	1.8685
	47	-0.188362	1.8877		133	-2.81941	1.66217
	48	-0.314785	2.05151		134	-2.99542	1.82443
	49	-0.297959	2.0995		135	-3.0159	1.5302
	50	-0.362325	2.06871		136	-3.02641	1.56191
	51	-0.410887	2.02587		137	-3.25118	1.51382
	52	-0.774975	1.99902		138	-3.4652	1.33436
	53	-0.956748	1.62029		139	-3.66241	1.08351
	54	-1.08066	1.68456		140	-3.36898	1.01992
	55	-0.965624	2.02448		141	-3.89709	1.53326
	56	-0.800748	2.03035		142	-3.91896	1.52838
	57	-0.851168	2.14492		143	-3.76545	1.5399
	58	-1.24264	2.31154		144	-3.36569	1.56791
	59	-1.25922	2.4125		145	-3.14881	1.57412
	60	-1.58387	2.53793		146	-3.31985	1.66187
	61	-1.53588	2.42497		147	-3.39033	1.54393
	62	-1.50133	2.33112		148	-3.5437	1.55869
	63	-1.64239	2.30572		149	-3.61724	1.17945
	64	-1.68999	2.28323		150	-3.59776	1.15616
	65	-1.63774	2.55445		151	-3.31819	0.778193
	66	-1.66809	2.6968		152	-3.5101	0.774482
	67	-1.79055	2.79453		153	-3.4542	0.506598
	68	-1.98744	2.81906		154	-3.16327	0.549316
	69	-1.93799	2.98782		155	-3.13802	0.593903
	70	-2.01697	3.07568		156	-3.06885	0.553874
	71	-2.18229	3.11104		157	-3.13527	0.630912
	72	-2.03858	3.29595		158	-3.21903	0.659403
	73	-2.14446	3.40336		159	-3.19264	0.749429
	74	-2.07091	3.28858		160	-3.17986	0.847879
	75	-2.05803	3.42086		161	-3.29019	0.745626
	76	-1.97413	3.42912		162	-3.22319	0.596007
	77	-2.16064	3.46578		163	-3.33921	0.238483
	0	0	0		164	-3.56274	0.316339
	1	0.269953	0.314074		165	-3.83612	0.456549
	2	0.288378	0.504239		166	-3.90712	0.427304
	3	0.201366	0.522754		167	-3.80123	0.454852
	4	0.211278	0.319599		168	-3.57378	0.250418
	5	0.257007	-0.0631108		169	-3.61746	0.0122455
	6	0.119728	-0.0201308		170	-3.83141	-0.0693516
	7	0.11187	-0.0037909		171	-3.81015	-0.153207
	8	0.206536	0.224566		172	-3.54168	-0.345361
	9	0.160874	0.409875		173	-3.46966	-0.505672
	10	0.251171	0.351327		0	0	0
	11	0.294854	0.442391		1	-0.0163662	-0.0139477
	12	0.360802	0.409879		2	0.0249735	-0.0893807
	13	0.644331	0.283108		3	-0.0209659	-0.326335
	14	0.930143	0.465369		4	-0.120589	-0.389956
	15	0.888025	0.441683		5	-0.259332	-0.525396
	16	0.692834	0.58547		6	-0.378125	-0.496727
	17	0.660283	0.425159		7	-0.403801	-0.400686
	18	0.35758	0.370161		8	-0.394004	-0.394249
	19	0.13798	0.326648		9	-0.458974	-0.378049
	20	0.19224	0.249212		10	-0.411256	-0.413489
	21	0.114722	0.375298		11	-0.349041	-0.337445
	22	0.160131	0.472057		12	-0.324883	-0.396346
	23	0.350158	0.421969		13	-0.226728	-0.415517
	24	0.538072	0.247358		14	-0.205054	-0.353981
	25	0.6214	0.28581		15	-0.17292	-0.29157
	26	0.827048	0.458071		16	-0.127208	-0.291751
	27	0.98037	0.464555		17	-0.263297	-0.13308
	28	1.00978	0.389351		18	-0.257646	-0.101679
	29	0.796887	0.415853		19	-0.227841	-0.153973
	30	0.776217	0.547504		20	-0.152698	-0.122716
	31	0.806603	0.577621		21	-0.0545214	-0.180957
	32	0.88696	0.508913		22	-0.127313	-0.0423169
	33	0.802004	0.508338		23	-0.171242	0.058803
	34	1.06611	0.498045		24	-0.169951	0.011934
	35	1.12195	0.726343		25	-0.103198	-0.0301216
	36	1.22973	0.842406		26	-0.212925	-0.279698
	37	1.27693	0.718128		27	-0.230374	-0.388206
	38	1.37229	0.723467		28	-0.0664868	-0.3159
	39	1.18077	0.583117		29	-0.0281024	-0.337596
	40	1.05911	0.556625		30	-0.0910935	-0.266293
	41	0.997936	0.357112		31	-0.0659739	-0.353761
	42	1.10949	0.316628		32	-0.0699495	-0.292151
	43	1.19667	0.0810561		33	-0.146029	-0.254888
	44	1.04637	-0.145551		34	-0.129525	-0.257631
	45	0.952176	0.0486021		35	-0.13721	-0.182265
	46	1.00186	0.0419273		36	-0.210828	-0.140707
	47	1.02445	-0.269428		37	-0.23621	-0.0172708
	48	1.02898	-0.364192		38	-0.216452	-0.166946
	49	1.03892	-0.629748		39	-0.255578	-0.182309
	50	0.994015	-0.844646		40	-0.318403	-0.293685
	51	0.781084	-0.797871		41	-0.262631	-0.286147
	52	0.72791	-1.03502		42	-0.240356	-0.245476
	53	0.568301	-1.24753		43	-0.341848	-0.323541
	54	0.52424	-1.12168		44	-0.343577	-0.379733
	55	0.883279	-0.878727		45	-0.237938	-0.435341
	56	0.739998	-1.17179		46	-0.406657	-0.463853
	57	1.0635	-1.04486		47	-0.402892	-0.526241
	58	1.12312	-1.0167		48	-0.485037	-0.430276
	59	0.974259	-1.0265		49	-0.530293	-0.436267
	60	1.50859	-1.03393		50	-0.468204	-0.566473
	61	1.37557	-0.975778		51	-0.503244	-0.67894
	62	1.58053	-1.3616		52	-0.456463	-0.829319
	63	1.53078	-1.48549		53	-0.40902	-0.899372
	64	1.52742	-1.24974		54	-0.401057	-0.827953
	65	1.74999	-1.2567		55	-0.362445	-0.790505
	66	1.77672	-1.44026		56	-0.261713	-0.815032
	67	1.74328	-1.46646		57	-0.311622	-0.840976
	68	1.75232	-1.41627		58	-0.46922	-0.861036
	69	1.53812	-1.48096		59	-0.453778	-0.87385
	70	1.69071	-1.53352		60	-0.338647	-0.832491
	71	1.7166	-1.43678		61	-0.435738	-0.932911
	72	1.71641	-0.986614		62	-0.436328	-1.04443
	73	2.16896	-0.858183		63	-0.38291	-0.948851
	74	2.22266	-0.904203		64	-0.409015	-0.983088
	75	2.41355	-0.907008		65	-0.449818	-0.91492
	76	2.42692	-0.689488		66	-0.419049	-1.00328
	77	2.43091	-0.781599		67	-0.462469	-0.973678
	78	2.69813	-0.982653		68	-0.479467	-0.90651
	79	2.69444	-1.05566		69	-0.435932	-0.902217
	0	0	0		70	-0.538292	-1.04156
	1	-0.0550196	0.205496		71	-0.764687	-1.10513
	2	0.0680546	0.591918		72	-0.696311	-1.10238
	3	-0.222392	0.696052		73	-0.648138	-1.24816
	4	-0.0836912	0.85391		74	-0.644363	-1.26547
	5	-0.187297	0.890171		75	-0.646891	-1.26854
	6	-0.234581	0.988263		76	-0.757259	-1.32002
	7	-0.087054	1.03062		77	-0.841725	-1.23501
	8	-0.223543	0.748135		78	-0.800393	-1.2453
	9	-0.490393	0.735731		79	-0.832278	-1.36093
	10	-0.389182	0.714028		80	-0.716623	-1.42834
	11	-0.285888	0.623408		81	-0.755421	-1.35303
	12	-0.82161	0.716212		82	-0.688129	-1.42689
	13	-0.708125	0.620773		83	-0.644255	-1.47793
	14	-0.905886	0.488918		84	-0.656138	-1.44856
	15	-1.12385	0.320443		85	-0.617831	-1.35776
	16	-0.850278	0.23792		86	-0.665623	-1.39756
	17	-0.533924	0.602837		87	-0.686308	-1.35469
	18	-0.312595	0.592869		88	-0.607553	-1.37854
	19	-0.432465	0.694684		89	-0.560722	-1.3517
	20	-0.452885	0.817472		90	-0.557139	-1.32162
	21	-0.364841	0.893087		91	-0.458355	-1.3232
	22	-0.323934	0.814488		92	-0.377354	-1.33864
	23	-0.446166	0.871339		93	-0.282248	-1.24724
	24	-0.486588	0.652646		94	-0.309967	-1.2835
	25	-0.350828	0.38771		95	-0.287504	-1.23708
	26	-0.367065	0.530325		96	-0.378026	-1.27276
	27	-0.429622	0.771589		97	-0.462505	-1.29165
	28	-0.677134	0.498413		98	-0.409374	-1.25606
	29	-0.404958	0.434299		99	-0.44706	-1.23096
	30	-0.16981	0.484963		100	-0.438586	-1.25646
	31	0.0787719	0.426383		101	-0.412289	-1.267
	32	-0.115981	0.168849		102	-0.488007	-1.22345
	33	0.106216	-0.054927		103	-0.353467	-1.16402
	34	-0.0328644	0.0542854		104	-0.401269	-1.13744
	35	0.0868206	0.354092		105	-0.506351	-1.24356
	36	0.0161359	0.638955		106	-0.371375	-1.30603
	37	0.217714	0.639754		107	-0.419175	-1.3145
	38	0.371278	0.689348		108	-0.354388	-1.36143
	39	0.491479	0.806693		109	-0.375781	-1.28335
	40	0.585735	1.09618		110	-0.410489	-1.24183
	41	0.583131	1.0453		111	-0.379415	-1.22266
	42	0.753901	1.05454		112	-0.336435	-1.35698
	43	0.693105	1.50568		113	-0.425193	-1.36909
	44	0.69285	1.69847		114	-0.556281	-1.26534
	45	0.453476	1.49348		115	-0.650661	-1.16103
	46	0.588229	1.51237		116	-0.653618	-1.15114
	47	0.935187	1.14947		117	-0.600136	-1.19161
	48	0.60497	0.861221		118	-0.637751	-1.16902
	49	0.317523	0.566389		119	-0.675905	-1.14389
	50	0.306006	0.663961		120	-0.830458	-1.08764
	0	0	0		121	-0.825402	-1.11271
	1	-0.00593399	0.122628		122	-0.850647	-1.10444
	2	0.0716405	-0.0210897		123	-0.796985	-1.10794
	3	-0.161477	-0.0246889		124	-0.940437	-1.15959
	4	-0.574717	-0.15437		125	-1.01937	-1.14349
	5	-0.898193	-0.246736		126	-1.00777	-1.26428
	6	-1.17479	-0.311202		127	-0.919972	-1.38752
	7	-1.11469	-0.405613		128	-0.857963	-1.48409
	8	-0.948224	-0.444053		129	-0.925642	-1.43645
	9	-1.00808	-0.309338		130	-0.925918	-1.38829
	10	-0.879657	-0.436539		131	-0.886244	-1.45437
	11	-0.842717	-0.613926		132	-0.907573	-1.43087
	12	-0.929029	-0.74904		133	-0.827256	-1.36783
	13	-1.27669	-1.05427		134	-0.831618	-1.33332
	14	-1.56514	-1.35667		135	-0.845645	-1.35226
	15	-1.61973	-1.68018		136	-0.783512	-1.4821
	16	-1.69155	-1.68818		137	-0.884081	-1.44071
	17	-1.57648	-1.74061		138	-0.909773	-1.39705
	18	-1.86436	-2.60878		139	-1.05849	-1.09373
	19	-2.00403	-2.99319		140	-0.903665	-1.29697
	20	-1.84635	-2.9255		141	-1.018	-1.24043
	21	-1.79052	-2.79136		142	-1.04518	-1.45878
	22	-1.35294	-2.88027		143	-1.16712	-1.44069
	23	-1.50081	-2.72325		144	-1.13907	-1.54137
	24	-1.2971	-3.01718		145	-1.14282	-1.62553
	25	-1.4094	-2.817		146	-1.11909	-1.63309
	26	-1.60684	-2.75219		147	-1.08076	-1.62785
	27	-1.49457	-2.76492		148	-1.12989	-1.70411
	28	-1.55224	-2.67073		149	-1.06954	-1.82471
	29	-1.77994	-2.44792		150	-1.0683	-1.76876
	30	-2.09221	-2.57166		151	-0.991591	-1.76125
	31	-2.22748	-2.55374		152	-1.05755	-1.72068
	32	-2.3402	-2.94475		153	-0.967141	-1.84432
	33	-2.2415	-3.28121		154	-0.976513	-1.84544
	34	-2.43323	-3.45813		155	-0.97188	-1.80639
	35	-2.54017	-3.40175		156	-0.939257	-1.85553
	36	-2.54397	-3.33557		157	-0.838051	-1.74269
	37	-2.71215	-3.07114		158	-0.816682	-1.67657
	38	-2.65212	-2.80669		159	-0.858099	-1.76664
	39	-2.89265	-2.62899		160	-0.78119	-1.81306
	40	-3.27278	-2.60482		161	-0.720392	-1.91508
	41	-3.41323	-2.54818		162	-0.749515	-1.74016
	0	0	0		163	-0.721919	-1.56735
	1	-0.177773	0.160511		164	-0.701056	-1.56791
	2	-0.278707	0.403236		165	-0.763221	-1.6473
	3	-0.229233	0.694006		166	-0.726993	-1.6702
	4	-0.201445	0.867174		167	-0.709552	-1.65504
	5	0.000405916	0.753731		168	-0.707598	-1.67532
	6	-0.118473	0.608261		169	-0.532489	-1.75798
	7	-0.231905	0.86495		170	-0.589932	-1.75157
	8	-0.071884	0.542373		171	-0.561715	-1.72555
	9	-0.0593636	0.393336		172	-0.520499	-1.68618
	10	-0.0155687	0.321765		173	-0.552186	-1.61235
	11	-0.0492895	0.399099		174	-0.543653	-1.41405
	12	0.271556	0.414482		175	-0.591644	-1.51434
	13	0.323436	0.223803		176	-0.457962	-1.49322
	14	0.585447	0.0952072		177	-0.533766	-1.47263
	15	0.519071	0.0453849		178	-0.48322	-1.48251
	16	0.566222	0.299528		179	-0.493391	-1.44992
	17	0.463371	0.380255		180	-0.498019	-1.43687
	18	0.537297	0.456137		181	-0.497236	-1.48569
	19	0.57071	0.412892		182	-0.398965	-1.63835
	20	0.383193	0.448208		183	-0.293959	-1.65106
	21	0.322222	0.240731		184	-0.347428	-1.54052
	22	0.403938	0.329517		185	-0.442552	-1.64723
	23	0.555552	0.134484		186	-0.359009	-1.63501
	24	0.529321	0.293451		187	-0.394465	-1.6507
	25	0.54383	0.204299		188	-0.373534	-1.64241
	26	0.909456	-0.0886511		189	-0.414265	-1.72441
	27	0.891535	-0.115082		190	-0.363391	-1.72655
	28	0.964451	-0.130773		191	-0.27312	-1.70632
	29	1.02549	0.0449151		192	-0.162159	-1.68983
	30	0.987097	0.132459		193	-0.135606	-1.67289
	31	1.70524	0.745134		194	-0.0986602	-1.65404
	32	0.758635	0.371035		195	-0.252508	-1.55788
	33	1.21446	0.457494		196	-0.222317	-1.57763
	34	1.14088	0.470678		197	-0.21102	-1.62093
	35	1.10384	0.655877		198	-0.140737	-1.63726
	36	1.11071	0.808256		199	-0.168651	-1.70334
	37	0.975539	1.0141		200	-0.319335	-1.67496
	38	0.820045	0.938436		201	-0.286058	-1.69314
	39	0.858377	1.02617		202	-0.320721	-1.60828
	40	0.639896	1.18351		203	-0.313584	-1.56967
	41	0.509892	1.02696		204	-0.401601	-1.48675
	42	0.678251	1.38712		205	-0.300723	-1.33875
	43	0.746151	1.35401		206	-0.263069	-1.31013
	44	0.815735	1.6771		207	-0.295358	-1.22209
	45	0.762406	1.72276		208	-0.297173	-1.15193
	46	0.716327	1.98263		209	-0.323066	-1.24187
	47	0.620596	2.02247		210	-0.271111	-1.14905
	48	0.245656	2.73844		211	-0.194298	-1.14081
	49	0.239761	2.97944		212	-0.243465	-1.23145
	50	0.0506574	2.60633		213	-0.190027	-1.2508
	51	0.187308	2.27905		214	-0.216261	-1.23506
	52	0.120648	2.4334		215	-0.260459	-1.28256
	53	0.193315	2.69389		216	-0.287688	-1.14709
	54	0.570977	3.01169		217	-0.176885	-1.1289
	55	0.692245	2.84218		218	-0.013968	-1.09859
	56	0.658134	2.83083		219	-0.0534376	-1.04814
	57	0.831435	2.67157		220	0.0687892	-0.910505
	58	0.586875	3.11995		221	0.134052	-0.887328
	59	0.452708	2.90724		222	0.0630698	-0.894681
	60	0.32141	2.86128		223	0.112111	-0.901432
	61	0.599635	2.82598		224	0.0874127	-0.964834
	62	0.916725	2.61178		225	-0.0385468	-0.974195
	63	0.952719	2.44212		226	-0.140836	-0.955491
	64	1.16646	2.31467		227	-0.0296472	-0.978186
	65	0.963401	2.35484		228	-0.202126	-0.90139
	66	1.08799	2.6501		229	-0.11022	-0.887729
	67	0.761778	2.62261		230	-0.149647	-0.88032
	68	0.387341	2.75321		231	-0.104621	-0.853421
	69	0.613747	3.07178		232	-0.118595	-0.940989
	70	0.546029	3.0087		233	-0.221709	-0.918399
	71	0.1253	2.6917		234	-0.337854	-1.04591
	72	0.0439451	2.76805		235	-0.368832	-0.943899
	73	0.0658891	2.45783		236	-0.308031	-1.00552
	74	0.354828	2.61667		237	-0.2636	-1.02316
	75	0.315399	2.55294		238	-0.161731	-1.06605
	76	0.366683	2.8496		239	-0.110199	-0.978085
	77	0.56487	2.82716		240	-0.0952066	-1.0235
	78	0.746696	2.85755		241	-0.0617867	-1.05801
	79	0.687294	2.85437		242	-0.0408796	-1.07428
	80	0.774307	2.55942		243	-0.0376853	-1.04119
	81	0.732526	2.71087		244	-0.143815	-1.11652
	82	0.458338	2.44802		245	-0.128143	-1.21892
	83	0.636569	2.21908		246	0.0458431	-1.08098
	84	0.647818	2.05649		247	0.0531718	-1.05693
	85	0.718868	2.23099		248	0.0309877	-0.963582
	86	0.382525	2.31309		249	-0.00817704	-1.12734
	87	-0.132303	2.01894		250	0.0121492	-1.07698
	88	-0.175979	2.38042		251	0.0681088	-1.08514
	89	-0.0301288	2.46828		252	0.0498771	-1.1013
	90	-0.0158761	2.44671		253	0.0629597	-1.0844
	91	0.156481	2.38844		254	0.027251	-1.12503
	92	-0.0465681	2.00568		255	0.00377933	-1.13279
	93	0.100616	2.14446		256	0.0448025	-1.20452
	94	-0.15992	1.92852		257	0.029036	-1.16289
	95	-0.166374	2.19019		258	0.0690734	-1.24558
	96	0.116854	1.86765		259	0.0412378	-1.18105
	97	0.339102	1.99939		260	-0.0194022	-1.09713
	98	0.324019	1.87223		261	-0.067848	-1.0932
	99	0.437284	1.79138		262	-0.0691651	-1.09391
	100	0.280349	1.4878		263	-0.0334656	-1.11501
	101	0.233617	1.33671		264	0.10346	-1.08095
	102	0.608034	1.45501		265	-0.028077	-1.05437
	103	0.847847	1.53866		266	-0.0175402	-0.992496
	104	0.883957	2.04825		267	-0.0203723	-1.03381
	105	1.00996	2.47101		268	-0.00808161	-1.01335
	106	0.769679	2.65378		269	0.0190263	-1.0587
	107	0.590858	2.33173		270	-0.0341906	-0.989724
	108	0.547217	1.91883		271	-0.00483914	-1.03393
	109	0.681033	1.78081		272	-0.023733	-1.15584
	110	0.952005	1.79731		273	-0.0419141	-1.11001
	111	0.969377	2.23718		274	-0.0757531	-1.1342
	112	0.811667	2.53092		275	-0.13897	-1.16549
	113	0.892971	2.40077		276	-0.114754	-1.15988
	114	0.516516	3.20096		277	-0.0581225	-1.23849
	115	0.733194	3.24476		278	-0.0992223	-1.23107
	116	0.871674	3.03204		279	-0.127577	-1.24249
	117	1.03699	2.76227		280	-0.156184	-1.20619
	0	0	0		281	-0.162563	-1.15303
	1	0.250628	0.245613		282	-0.157698	-1.1278
	2	0.545843	-0.00383359		283	-0.163113	-1.15963
	3	0.572877	0.283865		284	-0.058608	-1.11016
	4	0.622111	0.242844		285	-0.157239	-1.07517
	5	0.715339	0.371461		286	-0.124599	-1.1088
	6	0.377204	0.378543		287	-0.0670545	-1.11953
	7	0.495407	-0.134769		288	-0.0443712	-1.08219
	8	0.365669	0.238477		289	-0.00749767	-1.07126
	9	-0.242373	0.32468		290	0.0592113	-1.15253
	10	-0.387497	0.236357		291	0.0328472	-1.01853
	11	-0.26746	0.29706		292	0.0305727	-0.888305
	12	-0.295988	0.317768		293	0.0335417	-0.899055
	13	-0.487219	-0.15228		294	0.0525387	-0.964921
	14	-0.722379	-0.260246		295	0.164338	-0.997718
	15	-0.710052	-0.34891		296	0.107729	-0.983269
	16	-0.722849	-0.3734		297	0.1051	-1.11053
	17	-0.86351	-0.348126		298	0.0497441	-1.10002
	18	-0.747873	-0.428139		299	-0.00300806	-1.09984
	19	-0.736353	-0.588078		300	0.0809403	-1.08155
	20	-0.607878	-0.435768		301	0.0640865	-1.04594
	21	-1.2827	-0.384316		302	0.0801443	-1.00288
	22	-1.29702	-0.553046		303	0.112368	-0.965029
	23	-1.02911	-0.60531		304	0.157101	-0.977189
	24	-1.03271	-0.781339		305	0.117288	-1.04523
	25	-1.03839	-0.680964		306	0.0730064	-1.03706
	26	-1.20834	-0.373536		307	0.10582	-0.955948
	27	-1.44899	-0.337216		308	0.106918	-0.950659
	28	-1.43233	-0.386624		309	0.0822331	-0.989503
	29	-1.53311	-0.202245		310	0.0821692	-0.935076
	30	-1.44732	-0.248428		311	0.157483	-0.953965
	31	-1.33288	-0.436396		312	0.203392	-0.989853
	32	-1.56381	-0.517611		313	0.146461	-1.00638
	33	-1.59974	-0.597064		314	0.137565	-1.04847
	34	-1.58716	-0.90026		315	0.113917	-1.03062
	35	-1.51578	-0.679359		316	0.0974893	-1.05716
	36	-1.52294	-0.628205		317	0.268159	-1.03017
	37	-1.37924	-0.684472		318	0.170911	-0.947765
	38	-1.19184	-0.700283		319	0.216839	-0.959504
	39	-1.29285	-0.655967		320	0.129128	-0.983906
	40	-1.18751	-0.716499		321	0.102186	-1.03297
	41	-1.28574	-0.904388		322	0.00560934	-0.963509
	42	-0.872584	-1.01295		323	0.0796354	-0.914195
	43	-1.40543	-0.778059		324	0.0580333	-0.921497
	44	-1.55285	-0.686732		325	0.0906257	-0.966258
	45	-1.5312	-0.883745		326	0.151999	-0.924263
	46	-1.54485	-0.968175		327	0.161237	-0.989102
	47	-1.49742	-1.07228		328	0.136092	-1.01233
	48	-1.56238	-0.900526		329	0.182245	-1.08856
	49	-2.06486	-1.26061		330	0.161517	-1.1142
	50	-1.93732	-1.56206		331	0.0949246	-1.10791
	51	-1.84307	-1.85385		332	0.039112	-1.10688
	52	-1.77297	-2.05545		333	-0.0309897	-1.14058
	53	-2.03559	-1.9799		334	0.0107311	-1.20085
	54	-2.23851	-1.92937		335	0.0260786	-1.15598
	55	-2.15788	-1.77207		336	-0.0205641	-1.13388
	56	-2.02681	-1.72631		337	-0.0555153	-1.17902
	57	-2.25363	-2.1626		338	-0.0570576	-1.14748
	58	-2.19572	-1.99647		339	-0.00642915	-1.15581
	59	-2.45544	-1.96093		340	-0.0429049	-1.20706
	60	-2.54078	-1.83115		341	0.0457411	-1.17567
	61	-2.70183	-2.13055		342	-0.00543019	-1.19953
	62	-2.76812	-2.08273		343	0.0287589	-1.27064
	63	-3.12864	-2.37811		344	0.0131101	-1.25763
	64	-3.11058	-2.85837		345	0.0423926	-1.26754
	65	-3.14472	-3.02085		346	0.0546041	-1.27211
	66	-3.13924	-3.06461		347	0.0804923	-1.30377
	67	-3.21295	-3.18398		348	-0.00833325	-1.33496
	68	-3.48011	-3.21126		349	0.0152866	-1.42302
	69	-3.7976	-3.52864		350	0.00689904	-1.38255
	70	-4.17879	-3.57806		351	0.0487188	-1.44266
	71	-4.22888	-3.52001		352	-0.0521804	-1.42897
	72	-4.38137	-3.52924		353	-0.119175	-1.43268
	73	-4.36413	-3.69999		354	-0.169925	-1.43109
	74	-4.37092	-3.66603		355	-0.150483	-1.46765
	75	-4.27731	-3.98476		356	-0.178624	-1.53909
	76	-4.44841	-4.38925		357	-0.177111	-1.58856
	77	-4.36839	-4.61661		358	-0.154726	-1.59496
	78	-4.44971	-4.70186		359	-0.147141	-1.57821
	79	-4.40654	-4.66126		360	-0.198453	-1.63507
	80	-3.87839	-4.65018		361	-0.181393	-1.60682
	81	-3.25795	-4.63096		362	-0.164262	-1.65722
	82	-2.91757	-4.67427		363	-0.183317	-1.66602
	83	-2.79201	-4.77554		364	-0.194774	-1.63641
	84	-2.92787	-4.8301		365	-0.224054	-1.63686
	85	-3.41514	-4.71951		366	-0.214338	-1.67883
	86	-3.59794	-4.22263		367	-0.199465	-1.65203
	87	-3.68434	-3.84444		368	-0.188009	-1.70585
	88	-3.32993	-4.09467		369	-0.19749	-1.68236
	0	0	0		370	-0.184617	-1.76312
	1	-0.0203662	-0.0691464		371	-0.249076	-1.74129
	2	-0.120332	0.217536		372	-0.23958	-1.66282
	3	-0.323021	0.18739		373	-0.262493	-1.87911
	4	-0.435686	0.106856		374	-0.20872	-1.85778
	5	-0.488328	0.0856709		375	-0.235428	-1.82656
	6	-0.594721	0.0787465		376	-0.243101	-1.84415
	7	-0.57738	-0.114353		377	-0.225318	-1.83048
	8	-0.718541	0.046288		378	-0.256899	-1.89624
	9	-0.989243	0.11195		379	-0.31784	-1.86207
	10	-1.17975	-0.154744		380	-0.356904	-1.82283
	11	-1.21747	0.190565		381	-0.334909	-1.88429
	12	-1.23224	-0.0117656		382	-0.273089	-1.83073
	13	-1.45376	0.0512327		383	-0.348489	-1.9145
	14	-1.822	0.18329		384	-0.241262	-1.86877
	15	-1.88156	0.167619		385	-0.253812	-1.85126
	16	-1.84922	0.21321		386	-0.237502	-1.84556
	17	-2.29078	-0.0828124		387	-0.240695	-1.93532
	18	-2.27862	0.0231415		388	-0.253287	-1.94702
	19	-2.29859	0.262678		389	-0.24735	-1.94786
	20	-2.35547	0.0925801		390	-0.215158	-1.89151
	21	-2.38629	-0.0859642		391	-0.205249	-1.93482
	22	-2.72646	-0.0753472		392	-0.239014	-1.93279
	23	-2.68141	-0.316034		393	-0.297806	-1.96445
	24	-2.73022	-0.345734		394	-0.355076	-1.93276
	25	-2.75082	-0.398071		395	-0.258075	-1.95442
	26	-2.73913	-0.52981		396	-0.32003	-1.96269
	27	-2.81942	-0.93078		397	-0.342573	-1.97135
	28	-3.26327	-1.19075		398	-0.384743	-1.97564
	29	-3.23088	-1.10384		399	-0.305644	-2.0808
	30	-3.91793	-0.980831		400	-0.346107	-2.06651
	31	-3.9938	-0.993264		401	-0.373281	-2.09531
	32	-3.3341	-1.03195		402	-0.418902	-2.0177
	33	-3.17476	-1.04542		403	-0.372844	-2.00336
	34	-3.1521	-1.23685		404	-0.318012	-2.01366
	35	-3.02185	-1.66462		405	-0.374253	-2.04668
	36	-3.18206	-1.58822		406	-0.356139	-1.95333
	37	-3.01349	-1.77069		407	-0.412688	-1.9436
	38	-3.00076	-1.84328		408	-0.437845	-1.9696
	39	-2.926	-1.82156		409	-0.451538	-1.98493
	40	-3.07816	-1.95918		410	-0.445661	-1.98202
	41	-3.01442	-2.34102		411	-0.424754	-1.94956
	0	0	0		412	-0.4652	-1.96898
	1	0.448146	0.0431186		413	-0.5349	-1.95641
	2	0.438524	0.317026		414	-0.465137	-2.07963
	3	0.314433	0.224927		415	-0.48734	-1.9447
	4	0.310334	0.0720535		416	-0.413536	-2.02265
	5	0.237998	0.0735934		417	-0.514463	-1.93761
	6	0.672917	0.152098		418	-0.414636	-1.98948
	7	0.606251	0.311462		419	-0.428694	-1.94053
	8	0.488595	0.421017		420	-0.46968	-1.99118
	9	0.514896	0.402646		421	-0.47615	-2.09425
	10	1.12106	0.495697		422	-0.500134	-2.01524
	11	1.02259	0.675295		423	-0.496316	-1.94416
	12	1.08604	0.713909		424	-0.492415	-1.96229
	13	1.07643	1.11168		425	-0.544536	-1.96189
	14	0.967033	1.18681		426	-0.557156	-1.97822
	15	0.808188	1.38531		427	-0.616113	-1.97875
	16	0.862539	1.60204		428	-0.560746	-1.98449
	17	0.806496	1.67077		429	-0.547208	-1.95572
	18	0.788316	1.74338		430	-0.591752	-1.93445
	19	1.02703	1.70559		431	-0.628759	-1.87753
	20	0.9719	1.43733		432	-0.666966	-1.80317
	21	1.22163	1.38814		433	-0.632155	-1.82422
	22	1.05994	1.44432		434	-0.608311	-1.79341
	23	1.23899	1.57133		435	-0.609822	-1.81133
	24	1.66306	1.61066		436	-0.582257	-1.85524
	25	1.81472	1.68602		437	-0.619675	-1.88381
	26	1.86702	2.12298		438	-0.646901	-1.86471
	27	1.8908	2.30313		439	-0.649876	-1.83571
	28	2.3422	2.37281		440	-0.691387	-1.90114
	29	1.86597	1.32377		441	-0.669059	-1.85227
	30	1.77954	1.24887		442	-0.635624	-1.83506
	31	1.8917	0.992326		443	-0.589483	-1.85764
	32	1.85136	0.819666		444	-0.55239	-1.8751
	33	1.75127	0.695892		445	-0.669507	-1.89599
	34	1.72343	0.452912		446	-0.647115	-1.92091
	35	1.88214	0.49341		447	-0.591458	-1.93062
	36	2.07826	0.69163		448	-0.556346	-1.89689
	37	2.22792	0.901313		449	-0.505262	-1.99605
	38	2.1204	0.980996		450	-0.533535	-2.01464
	39	2.09253	0.596356		451	-0.494136	-1.97992
	40	1.99136	0.343962		452	-0.550089	-1.94965
	41	1.846	0.444259		453	-0.533036	-1.9494
	42	1.85342	0.544561		454	-0.551313	-1.9598
	43	1.6954	0.635938		455	-0.50151	-1.972
	44	1.65549	0.506667		456	-0.532589	-1.9557
	45	1.52773	0.118698		457	-0.540732	-1.90016
	46	1.64163	0.0898358		458	-0.659641	-1.98273
	47	1.91153	0.397786		459	-0.650907	-2.06479
	48	1.92886	0.301583		460	-0.561304	-1.98608
	49	1.85488	0.342355		461	-0.563657	-1.94794
	50	1.91328	0.240187		462	-0.563469	-1.99671
	51	2.07301	0.124239		463	-0.589823	-2.07206
	52	2.0638	0.0308761		464	-0.58061	-2.012
	53	2.29197	0.2865		465	-0.578403	-1.97785
	54	2.24381	0.294906		466	-0.505262	-1.9614
	55	2.18601	0.295312		467	-0.487052	-2.02214
	56	2.23677	0.15355		468	-0.566408	-2.06872
	57	2.5432	0.0132739		469	-0.550496	-2.01191
	58	2.39259	-0.0476233		470	-0.429393	-2.02419
	59	2.2916	-0.154623		471	-0.520074	-2.01854
	60	2.02516	-0.0824806		472	-0.494705	-1.95878
	61	1.82341	0.012138		473	-0.589988	-2.05418
	62	1.57878	0.155823		474	-0.618056	-2.02027
	63	1.53796	0.297284		475	-0.535954	-2.05676
	64	1.6248	0.530277		476	-0.729456	-2.155
	65	1.66773	0.896617		477	-0.6864	-2.17679
	66	1.64156	0.705892		478	-0.657479	-2.23843
	67	1.68187	0.498265		479	-0.644988	-2.34248
	68	1.78367	0.23636		480	-0.64732	-2.21135
	69	1.85378	0.068706		481	-0.637136	-2.23315
	70	1.65253	0.181053		482	-0.61555	-2.24478
	71	1.62337	0.319534		483	-0.630043	-2.33657
	72	1.69961	0.538329		484	-0.583414	-2.33712
	73	1.31339	0.637435		485	-0.568718	-2.3668
	74	1.14127	1.06856		486	-0.719656	-2.47489
	75	0.941705	1.3642		487	-0.757443	-2.30967
	76	0.860303	1.41583		488	-0.692971	-2.27329
	77	0.838569	1.09211		489	-0.71214	-2.2761
	78	0.773293	0.450487		490	-0.732125	-2.31745
	79	0.696667	0.450347		491	-0.625136	-2.30308
	80	0.69143	0.335174		492	-0.747169	-2.28097
	81	0.409827	0.331776		493	-0.759142	-2.20683
	82	-0.0696162	0.216914		494	-0.818365	-2.19869
	83	-0.127263	0.400298		495	-0.816351	-2.17318
	84	-0.166866	0.139054		496	-0.775691	-2.18412
	85	-0.193148	0.0492464		497	-0.750591	-2.2723
	86	-0.140169	0.147623		498	-0.850184	-2.24254
	87	-0.176075	0.409596		499	-0.933843	-2.32659
	88	-0.927241	0.652457		500	-0.8732	-2.31623
	89	-0.958416	0.550471		501	-0.835995	-2.27448
	90	-1.06339	0.445976		502	-0.806987	-2.38985
	91	-1.10453	0.364848		503	-0.773687	-2.47078
	92	-0.635004	0.641092		504	-0.664082	-2.41941
	93	-0.57905	0.849853		505	-0.64419	-2.41552
	94	-0.117474	1.02022		506	-0.70258	-2.41835
	95	-0.182729	0.897847		507	-0.623429	-2.43312
	96	-0.238629	0.986544		508	-0.623033	-2.49237
	97	-0.174725	0.967489		509	-0.747342	-2.42963
	98	-0.638022	0.419899		510	-0.775682	-2.49413
	99	-0.729574	0.0857916		511	-0.787887	-2.49975
	100	-0.772291	0.028281		512	-0.800426	-2.50093
	101	-0.742741	0.0984253		513	-0.765659	-2.48785
	102	-0.948823	0.270553		514	-0.767834	-2.45169
	103	-0.753284	0.459261		515	-0.712991	-2.49252
	104	-0.729002	0.728388		516	-0.748251	-2.43298
	105	-0.743929	0.922544		517	-0.799503	-2.38631
	106	-0.953729	0.611351		518	-0.819018	-2.39787
	107	-1.00363	0.745859		519	-0.893992	-2.3772
	108	-0.690463	1.02771		520	-0.804562	-2.30297
	109	-0.639782	0.858489		521	-0.843676	-2.32438
	110	-0.519313	0.47452		522	-0.849211	-2.29404
	111	-0.237373	0.656753		523	-0.802629	-2.3737
	112	-0.228895	0.562836		524	-0.911954	-2.31043
	113	-0.297555	0.522791		525	-0.934705	-2.28684
	0	0	0		526	-0.837696	-2.36392
	1	0.0480125	0.0235149		527	-0.82913	-2.35824
	2	0.654702	0.331627		528	-0.859163	-2.25498
	3	0.337966	0.619105		529	-0.827536	-2.20119
	4	0.177446	0.672045		530	-0.813935	-2.13967
	5	0.324612	0.668471		531	-0.837781	-2.16978
	6	0.223803	0.36522		532	-0.822382	-2.18511
	7	0.0376427	0.225199		533	-0.798037	-2.15978
	8	0.0729073	0.214665		534	-0.846326	-2.1991
	9	-0.0125464	-0.128177		535	-0.8637	-2.2354
	10	0.217258	-0.517726		536	-0.799125	-2.15376
	11	0.386679	-0.722643		537	-0.911775	-2.17703
	12	0.893867	-0.778584		538	-0.897643	-2.20005
	13	0.901918	-0.810932		539	-0.859685	-2.14208
	14	1.45905	-0.756863		540	-0.939649	-2.16536
	15	1.37462	-0.807684		541	-0.922679	-2.18015
	16	1.13656	-0.889747		542	-0.892001	-2.19686
	17	1.04578	-0.340646		543	-0.815597	-2.2427
	18	1.02714	-0.352505		544	-0.851402	-2.20062
	19	1.07264	-0.564235		545	-0.829217	-2.11255
	20	0.818329	-0.804762		546	-0.819263	-2.11399
	21	0.719649	-0.948765		547	-0.893153	-2.16335
	22	0.537488	-0.748417		548	-0.794816	-2.16528
	23	0.794433	-0.611708		549	-0.837608	-2.17835
	24	0.773933	-0.617052		550	-0.871278	-2.32194
	25	0.92239	-0.212161		551	-0.895236	-2.27317
	26	1.23886	-0.0205631		552	-0.906815	-2.26899
	27	1.67542	0.148028		553	-0.937365	-2.23081
	28	1.92603	0.640046		554	-0.843242	-2.22198
	29	2.05026	0.435255		555	-0.831004	-2.23405
	30	2.44193	0.589388		556	-0.842076	-2.19373
	31	2.31083	0.543613		557	-0.899664	-2.19642
	32	2.32714	1.00152		558	-0.858062	-2.23074
	33	2.25957	1.13824		559	-0.833869	-2.23684
	34	2.19633	1.42362		560	-0.868753	-2.26288
	35	2.22523	1.60961		561	-0.911541	-2.34453
	36	2.29466	1.59455		562	-0.824312	-2.2982
	37	2.57327	1.81692		563	-0.888703	-2.35175
	38	2.67362	2.28202		564	-0.965684	-2.3944
	39	2.76063	2.27864		565	-0.949255	-2.48104
	40	2.76574	2.55825		566	-0.96288	-2.42276
	41	2.67118	2.2883		567	-0.903194	-2.43423
	42	2.92407	2.33115		568	-0.97028	-2.44433
	43	3.01822	2.13266		569	-1.01334	-2.43439
	44	2.81288	2.24658		570	-0.918751	-2.46367
	45	2.83214	2.25789		571	-0.945969	-2.46293
	46	3.35329	2.43649		572	-0.888994	-2.4046
	47	3.20596	2.44319		573	-0.924474	-2.41752
	48	3.37652	2.35231		574	-1.04562	-2.44541
	49	3.43636	2.33325		575	-1.03524	-2.41194
	50	3.34833	2.3863		576	-1.02093	-2.43365
	51	2.94809	2.11947		577	-1.03115	-2.39286
	52	3.17028	1.89339		578	-1.02341	-2.35495
	53	3.45203	1.8328		579	-1.02455	-2.41667
	54	3.305	1.99803		580	-1.04366	-2.45935
	55	3.60546	1.87004		581	-1.02071	-2.44797
	56	3.45661	1.63746		582	-1.01718	-2.41752
	57	3.25781	1.55648		583	-0.992256	-2.44325
	58	2.9961	1.84884		584	-0.968843	-2.48338
	59	3.12452	2.04994		585	-1.00415	-2.50096
	60	3.1146	2.23803		586	-1.02673	-2.43593
	61	3.40993	2.38438		587	-1.08752	-2.52159
	62	3.75478	2.43653		588	-1.10621	-2.56173
	63	3.64363	2.53256		589	-1.14676	-2.47379
	64	3.4296	2.62176		590	-1.08216	-2.44594
	65	3.20005	2.60247		591	-1.0941	-2.41489
	66	2.95748	2.67457		592	-1.08168	-2.36019
	67	2.98396	2.97971		593	-1.06766	-2.35563
	68	3.10631	3.17497		594	-1.08898	-2.42808
	69	3.2705	3.32494		595	-1.13172	-2.52156
	70	3.43526	3.14869		596	-1.15454	-2.51017
	71	3.84811	3.08126		597	-1.10121	-2.48752
	72	4.04542	3.24857		598	-1.0639	-2.4842
	73	3.97435	3.47704		599	-1.12113	-2.43355
	74	3.74327	3.64517		600	-1.10516	-2.4711
	75	3.81933	3.60185		601	-1.13485	-2.54075
	76	3.76104	3.29202		602	-1.14001	-2.50254
	77	3.54932	3.26877		603	-1.19357	-2.47766
	78	3.21112	3.17411		604	-1.19724	-2.52313
	79	3.24782	3.30167		605	-1.17595	-2.5195
	80	3.3172	3.01723		606	-1.1987	-2.59335
	81	3.14075	2.81467		607	-1.16445	-2.66791
	82	2.94471	2.73307		608	-1.11582	-2.64579
	83	3.03596	2.81597		609	-1.17862	-2.6329
	84	3.42492	2.93907		610	-1.15781	-2.59352
	85	3.35661	2.86044		611	-1.17058	-2.57573
	86	3.16266	2.6219		612	-1.15429	-2.5896
	87	3.24716	2.78266		613	-1.14175	-2.6333
	88	3.24787	2.78275		614	-1.13068	-2.6504
	89	3.47592	2.6902		615	-1.13953	-2.66274
	90	3.33644	2.62991		616	-1.15965	-2.60828
	91	3.30265	2.49311		617	-1.19452	-2.61861
	92	3.17335	2.29136		618	-1.16207	-2.62041
	93	3.08685	2.35952		619	-1.20279	-2.58444
	94	3.20801	2.48647		620	-1.19153	-2.54519
	95	3.41059	2.20828		621	-1.12112	-2.64182
	96	3.2992	1.7247		622	-1.15083	-2.61495
	97	3.27438	1.69492		623	-1.14411	-2.61432
	98	3.45692	1.79057		624	-1.19799	-2.57055
	99	3.21138	1.91686		625	-1.1537	-2.57879
	100	3.37523	1.98773		626	-1.2614	-2.56622
	101	3.4206	2.00314		627	-1.27714	-2.52457
	102	3.5885	2.01211		628	-1.28426	-2.58559
	103	3.64853	2.10992		629	-1.29183	-2.52866
	104	3.64255	2.24238		630	-1.2172	-2.60347
	105	3.6772	2.09075		631	-1.20201	-2.58347
	106	3.80532	1.9271		632	-1.2311	-2.63518
	107	3.6103	1.94657		633	-1.15726	-2.63129
	108	3.53417	2.11948		634	-1.19744	-2.60534
	109	3.46214	2.0213		635	-1.17216	-2.6669
	110	3.47689	2.09408		636	-1.19241	-2.564
	111	3.44284	2.14105		637	-1.26295	-2.65094
	112	3.44607	2.02491		638	-1.26085	-2.61391
	113	3.46364	1.99854		639	-1.26352	-2.63587
	114	3.3242	2.11403		640	-1.25386	-2.58408
	115	3.16393	2.06564		641	-1.22881	-2.64467
	116	3.02647	2.08142		642	-1.27723	-2.61696
	117	3.18702	2.05147		643	-1.27892	-2.59594
	118	3.26099	2.15396		644	-1.31593	-2.56964
	119	3.29142	2.14913		645	-1.25894	-2.56429
	120	3.34501	1.95895		646	-1.31996	-2.56657
	121	3.24043	2.21544		647	-1.28265	-2.6393
	122	3.56156	2.36171		648	-1.23791	-2.62189
	123	3.81004	2.218		649	-1.19456	-2.66629
	124	4.23629	2.35872		650	-1.2226	-2.72223
	125	4.3111	2.70069		651	-1.31196	-2.70755
	126	4.65711	2.84175		652	-1.32732	-2.66954
	127	4.77747	2.8252		653	-1.34592	-2.72197
	128	4.52567	2.57071		654	-1.36019	-2.65968
	129	4.61837	2.36236		655	-1.4246	-2.70153
	130	4.76506	2.15901		656	-1.38078	-2.73708
	131	4.99711	2.16508		657	-1.40889	-2.74166
	132	5.07511	2.52227		658	-1.37895	-2.73298
	133	5.07586	2.49706		659	-1.43893	-2.74051
	134	4.94374	2.54169		660	-1.4545	-2.75952
	135	4.58001	2.61325		661	-1.34526	-2.72535
	136	4.45593	2.70137		662	-1.42733	-2.71953
	137	4.38781	2.50569		663	-1.42232	-2.67582
	138	4.14323	2.66143		664	-1.43105	-2.67298
	139	4.02384	2.88673		665	-1.42134	-2.6285
	140	4.12491	2.81948		666	-1.38223	-2.62303
	141	4.06011	2.81308		667	-1.36666	-2.68131
	142	4.12269	2.81451		668	-1.38435	-2.68959
	143	4.26509	2.79556		669	-1.33786	-2.69852
	144	4.46185	2.72249		670	-1.35548	-2.67353
	145	4.53754	2.81948		671	-1.35059	-2.66872
	146	4.45894	2.93679		672	-1.35547	-2.70119
	147	4.29347	2.81934		673	-1.36276	-2.73096
	148	4.23403	2.74573		674	-1.3564	-2.74127
	149	4.286	2.80284		675	-1.34967	-2.75354
	150	4.14469	2.75473		676	-1.3853	-2.70824
	151	4.10136	2.7229		677	-1.3673	-2.68435
	152	4.21416	2.48084		678	-1.36264	-2.70099
	153	4.30333	2.49196		679	-1.39371	-2.69698
	154	4.22727	2.32066		680	-1.3875	-2.69247
	155	4.20786	2.31784		681	-1.44297	-2.86126
	156	4.16383	2.32144		682	-1.45572	-2.7193
	157	4.17642	2.27842		683	-1.47076	-2.72484
	158	4.15779	2.20603		684	-1.52249	-2.65869
	159	4.18795	2.22583		685	-1.46805	-2.7568
	160	4.2287	2.28423		686	-1.41367	-2.71634
	161	4.31157	2.35028		687	-1.52553	-2.72403
	162	4.29229	2.39958		688	-1.59768	-2.70256
	163	4.30989	2.59705		689	-1.52965	-2.73489
	164	4.34838	2.71243		690	-1.527	-2.63064
	165	4.36216	2.7347		691	-1.49926	-2.73292
	166	4.42802	2.77378		692	-1.55546	-2.67387
	167	4.42629	2.79775		693	-1.63099	-2.71081
	168	4.28761	2.57592		694	-1.61858	-2.61431
	169	4.11732	2.56576		695	-1.67863	-2.62754
	170	4.25817	2.52196		696	-1.63445	-2.61289
	171	4.24825	2.47947		697	-1.64621	-2.58659
	172	4.19624	2.44237		698	-1.57851	-2.65134
	173	4.34653	2.45324		699	-1.57988	-2.68364
	174	4.17964	2.36185		700	-1.68279	-2.60484
	175	4.052	2.42886		701	-1.52062	-2.59665
	176	4.06356	2.47578		702	-1.53932	-2.60953
	177	4.2935	2.28962		703	-1.6049	-2.65138
	178	4.31188	2.16478		704	-1.50949	-2.61626
	179	4.30128	2.24614		705	-1.4775	-2.63344
	180	4.28601	2.25533		706	-1.53907	-2.61034
	181	4.34573	2.29547		707	-1.5518	-2.61334
	182	4.30676	2.21306		708	-1.55281	-2.61106
	183	4.32984	2.26678		709	-1.55277	-2.6409
	184	4.32099	2.18715		710	-1.54129	-2.63256
	185	4.25635	2.22499		711	-1.41404	-2.47
	186	4.28418	2.20814		712	-1.53463	-2.63944
	187	4.22089	2.16192		713	-1.60645	-2.57595
	188	4.30996	2.1453		714	-1.68143	-2.74089
	189	4.2014	2.09994		715	-1.68927	-2.77346
	190	4.2402	2.12583		716	-1.6342	-2.72474
	191	4.20465	2.16773		717	-1.59193	-2.63234
	192	4.29521	2.16996		718	-1.61365	-2.65412
	193	4.34129	2.14936		719	-1.57246	-2.6853
	194	4.20306	2.16447		720	-1.64819	-2.6825
	195	4.10248	2.27248		721	-1.60083	-2.77286
	196	4.07945	2.24793		722	-1.71529	-2.8505
	197	3.99574	2.26538		723	-1.79783	-2.80171
	198	3.9725	2.34609		0	0	0
	199	3.89617	2.28651		1	0.183931	0.196262
	200	3.70318	2.1136		2	0.364025	0.391584
	201	3.6824	2.19188		3	0.345018	0.413772
	202	3.67638	2.093		4	0.413526	0.554526
	203	3.60453	2.00401		5	0.615459	0.515033
	204	3.6675	2.1061		6	0.549633	0.734339
	205	3.61512	2.31258		7	0.945451	0.750562
	206	3.81962	2.36025		8	1.1164	0.820586
	207	3.66159	2.41408		9	0.872558	0.959461
	208	3.769	2.44475		10	0.887045	0.974438
	209	3.74316	2.60205		11	0.82085	0.897387
	210	3.57446	2.49062		12	0.896054	0.760532
	211	3.51762	2.36549		13	0.453716	0.759894
	212	3.469	2.41935		14	0.402992	0.898271
	213	3.35554	2.47346		15	0.106746	0.957564
	214	3.36313	2.48309		16	0.00842562	1.21194
	215	3.29449	2.51323		17	-0.707751	1.1882
	216	3.30613	2.87489		18	-0.585738	1.21937
	217	2.95388	2.76728		19	-0.210184	1.09013
	218	2.81196	2.73039		20	-0.228714	1.00454
	219	2.84275	2.86717		21	-0.126139	0.95446
	220	2.81501	2.78748		22	-0.484167	0.897293
	221	2.85224	2.79381		23	-0.51452	0.90332
	222	2.92133	2.76045		24	-0.337244	0.789519
	223	2.94003	2.76708		25	-0.387308	0.633523
	224	2.92018	2.87474		26	-0.554227	0.606447
	225	2.97133	2.88682		27	-0.668438	0.547218
	226	2.99244	2.88634		28	-0.809046	0.58008
	227	3.05432	3.13117		29	-0.879737	0.570331
	228	3.06389	3.29206		30	-0.826778	0.491627
	229	3.03301	3.1781		31	-0.808638	0.475728
	230	3.09508	2.93		32	-0.824415	0.642652
	231	3.10347	2.87839		33	-0.77658	0.565001
	232	3.11627	2.81502		34	-0.901837	0.664777
	233	3.03501	3.03879		35	-0.947341	0.687472
	234	3.23699	3.07848		36	-0.77863	0.717648
	235	3.35195	3.06271		37	-0.903626	0.700903
	236	3.4134	2.97362		38	-1.16956	0.518745
	237	3.46921	2.90121		39	-1.12295	0.373567
	238	3.42994	2.97092		40	-0.917062	0.467597
	239	3.31294	2.9017		41	-0.505972	0.533553
	240	3.22923	2.91496		42	-0.229582	0.486824
	241	3.12674	2.99552		43	-0.345605	0.519154
	242	3.1107	2.96507		44	-0.356012	0.726807
	243	3.04625	2.89041		45	-0.405186	0.860279
	244	2.96958	2.94556		46	-0.602903	0.715086
	245	3.06712	2.86535		47	-0.395	0.815439
	246	3.10893	2.9756		48	-0.162424	0.989799
	247	3.07304	2.99162		49	0.0163119	1.16268
	248	3.17786	3.13546		50	-0.0174246	1.15761
	249	3.13685	3.21724		51	-0.101662	1.00129
	250	3.28171	3.29338		52	-0.0431856	1.04034
	251	3.28068	3.13167		53	-0.0559775	0.90834
	252	3.25427	3.2801		54	-0.073565	0.942383
	253	3.34063	3.24918		55	-0.119772	0.954366
	254	3.40324	3.30389		56	0.0161587	0.968922
	255	3.31381	3.31323		57	0.243871	0.884227
	256	3.58021	3.32799		58	0.0958225	0.841158
	257	3.70655	3.24075		59	-0.10444	0.797846
	258	3.70877	3.26568		60	0.0167919	0.650467
	259	3.67594	3.31805		61	-0.0857765	0.703326
	260	3.61261	3.32265		62	0.0469719	0.80257
	261	3.40401	3.48226		63	0.133934	0.759892
	262	3.602	3.42214		64	0.368394	0.577823
	263	3.74261	3.52797		65	0.504845	0.463777
	264	3.76204	3.63095		66	0.419308	0.558128
	265	3.883	3.49435		67	0.375041	0.728185
	266	3.87082	3.42302		68	0.708228	0.937329
	267	3.9269	3.59997		69	0.569479	1.13238
	268	3.98248	3.60736		70	0.104468	1.29158
	269	4.12895	3.61864		71	-0.0114256	1.4059
	270	4.08875	3.61339		72	-0.0473449	1.41771
	271	4.0872	3.67537		73	0.0619201	1.58888
	272	3.93195	3.51403		74	0.0791407	1.71467
	273	3.88652	3.2508		75	-0.0318974	1.75446
	274	3.99226	3.04012		76	0.032598	1.7625
	275	4.03367	2.91028		77	-0.0891128	1.86447
	276	3.95544	2.91365		78	-0.183878	2.34739
	277	3.96391	2.8825		79	-0.319229	2.38652
	278	3.90105	2.89404		80	-0.154783	2.21995
	279	3.62318	2.86973		81	-0.248021	2.12405
	280	3.74317	2.75964		82	-0.199777	2.05942
	281	3.74291	2.67375		83	0.0288624	2.29408
	282	3.64746	2.624		84	0.0360795	2.25989
	283	3.5649	2.66024		85	0.00524499	2.43434
	284	3.35918	2.73986		86	0.275814	2.64782
	285	3.39769	2.62702		87	0.0650327	2.45777
	286	3.64776	2.5345		88	0.139125	2.46602
	287	3.74559	2.39383		89	0.164224	2.48173
	288	3.77175	2.40674		90	0.147521	2.45997
	289	3.90624	2.60748		91	0.203018	2.47873
	290	3.73354	2.51261		92	0.261481	2.58148
	291	3.68242	2.43963		93	0.284565	2.55157
	292	3.48966	2.46596		94	0.312796	2.60123
	293	3.33272	2.4056		95	0.304482	2.55494
	294	3.51202	2.1908		96	0.300306	2.58351
	295	3.54503	2.20521		97	0.323602	2.53484
	296	3.68737	2.13825		98	0.310991	2.56243
	297	3.7268	2.09766		99	0.327652	2.61811
	298	3.55929	2.10173		100	0.352847	2.55731
	299	3.25307	2.01105		101	0.362083	2.55344
	300	3.10923	2.03092		102	0.370398	2.3723
	301	3.25476	2.17905		103	0.242133	2.36707
	302	3.1506	2.40562		104	0.456499	2.39428
	303	3.26092	2.29787		105	0.494618	2.48137
	304	3.32059	2.37796		106	0.519374	2.43418
	305	3.44839	2.42963		107	0.236545	2.32781
	306	3.40927	2.56101		108	0.552975	2.52272
	307	3.47464	2.73093		109	0.438782	2.55388
	308	3.3485	2.9978		110	0.341934	2.5009
	309	3.43893	2.93429		111	0.292846	2.39933
	310	3.46426	2.96157		112	0.304334	2.27954
	311	3.50147	3.07536		113	0.31705	2.23323
	312	3.57492	3.23066		114	0.396703	2.41647
	313	3.64783	3.1954		115	0.393621	2.47499
	314	3.65475	3.26211		116	0.326652	2.41474
	315	3.66419	3.29098		117	0.270748	2.41531
	316	3.78622	3.30901		118	0.335904	2.58501
	317	3.80624	3.4647		119	0.541878	2.79629
	318	3.85127	3.53357		120	0.756453	2.822
	319	3.75329	3.60658		121	0.170166	3.10069
	320	3.69716	3.65338		122	0.0474087	3.29462
	321	3.79603	3.67589		123	-0.0461855	3.17721
	322	3.91211	3.51732		124	-0.175226	3.39589
	323	3.87056	3.3122		125	-0.178819	3.54077
	324	3.92742	3.06859		126	-0.0617786	3.31746
	325	3.98324	3.02853		127	-0.0253449	3.15762
	326	3.99555	2.9792		128	-0.149026	3.33606
	327	4.06342	2.93402		129	-0.321205	3.28687
	328	4.08938	2.88828		130	-0.330496	3.3114
	329	4.25706	2.59258		131	-0.511535	3.40848
	330	4.36494	2.5527		132	-0.48302	3.6381
	331	4.40461	2.56564		133	-0.656849	3.47898
	332	4.38908	2.52398		134	-0.648791	3.50993
	333	4.47179	2.69703		135	-0.805841	3.29587
	334	4.42311	2.67467		136	-0.789066	3.20226
	335	4.37744	2.63856		137	-0.734896	3.11847
	336	4.19941	2.78364		138	-0.797453	3.11097
	337	4.33922	3.07498		139	-0.896819	2.98204
	338	4.36366	3.10268		140	-1.1071	2.91927
	339	4.02034	3.09847		141	-0.945275	2.94243
	340	3.8572	3.1987		142	-0.800111	2.76688
	341	3.8888	2.86974		143	-0.669277	2.601
	342	4.01261	2.46728		144	-0.641843	2.60558
	343	4.05153	2.3933		145	-0.639932	2.85584
	344	4.02212	2.54157		146	-0.549325	2.64221
	345	3.77908	2.71918		147	-0.320888	2.5403
	346	3.89881	2.615		148	-0.278266	2.52027
	347	3.98485	2.37663		149	-0.311574	2.26891
	348	3.91273	2.10191		150	-0.50226	2.14628
	349	3.74906	1.90821		151	-0.596567	1.93172
	350	3.60632	1.93707		152	-0.603224	1.84297
	351	3.47666	1.99682		153	-0.566179	1.80748
	352	3.32736	1.99967		154	-0.493755	2.0138
	353	3.18478	2.05603		155	-0.559315	1.85816
	354	3.1193	2.05679		156	-0.68149	1.74742
	355	3.16216	2.06521		157	-0.61467	1.66901
	356	2.99897	2.11633		158	-0.620934	1.4778
	357	2.96334	2.21703		159	-1.10699	1.43375
	358	3.09044	2.42006		160	-1.11122	1.39146
	359	3.10958	2.46618		161	-1.17791	1.38339
	360	2.96728	2.45331		162	-1.46313	1.38944
	361	2.72728	2.36451		163	-1.59704	1.36764
	362	2.54671	2.43376		164	-1.53053	1.1446
	363	2.53661	2.39137		165	-1.67247	1.10105
	364	2.30628	2.24509		166	-1.63433	1.06015
	365	2.36329	2.28381		167	-1.43615	1.08723
	366	2.52124	2.28496		168	-1.16299	0.858448
	367	2.57339	2.38601		169	-1.25999	0.8042
	368	2.69031	2.34204		170	-1.52484	0.910018
	369	2.72319	2.30816		171	-1.90276	0.851419
	370	2.72591	2.02621		172	-1.55477	0.749454
	371	2.56234	1.95895		173	-1.49407	0.867558
	372	2.42522	1.98182		174	-1.64463	0.930523
	373	2.35889	1.88937		175	-1.772	1.0461
	374	2.36964	1.8351		176	-2.30247	1.26354
	375	2.47455	1.7141		177	-2.33156	1.28836
	376	2.61886	1.68261		178	-2.26944	1.13053
	377	2.51329	1.57256		179	-2.44506	1.03279
	378	2.59084	1.60887		180	-2.69319	1.08901
	379	2.49743	1.72318		181	-2.78746	1.12223
	380	2.58747	1.71302		182	-2.90612	0.868702
	381	2.48577	1.67332		183	-3.09749	0.956684
	382	2.81015	1.76324		184	-2.99466	0.949832
	383	2.59378	1.82699		185	-2.95237	0.773217
	384	2.29331	1.82993		186	-2.94797	0.668565
	385	2.1397	2.0307		187	-3.05149	0.962246
	386	2.05505	2.17766		188	-3.10682	0.881844
	387	2.20181	2.08675		189	-3.03835	0.665443
	388	2.1996	2.04662		190	-3.02495	0.62589
	389	2.02921	2.12729		191	-3.02378	0.656552
	390	2.00586	2.10226		192	-2.70466	0.60041
	391	2.01381	2.26522		193	-2.70008	0.738444
	392	2.13002	2.18246		194	-2.72532	0.815595
	393	2.26984	2.26046		195	-2.9941	0.926008
	394	2.09453	2.39746		196	-2.9326	1.27885
	395	1.9761	2.2483		197	-2.87922	1.31109
	396	2.24394	2.38895		198	-2.90865	0.922302
	397	2.26241	2.45058		199	-2.71047	0.797582
	398	2.28422	2.54181		200	-2.9604	0.708326
	399	2.35098	2.71284		201	-3.2254	0.802034
	400	2.33722	2.60227		202	-3.29264	0.903204
	401	2.00053	2.67238		203	-3.18308	0.95794
	402	2.10543	2.76283		204	-3.14825	0.944536
	403	1.93244	2.87858		205	-3.24421	0.990104
	404	1.88151	3.08175		206	-3.22414	0.863632
	405	1.89492	3.14139		207	-2.98125	1.10155
	406	2.0981	3.03218		208	-2.84751	1.27134
	407	2.09518	3.07559		209	-3.10922	1.17487
	408	2.10624	2.98079		210	-2.83386	1.12213
	409	2.08405	2.98003		211	-2.8095	1.09016
	410	2.01951	3.13336		212	-2.78107	1.12245
	411	1.94561	3.26812		213	-2.73966	1.18799
	412	1.85581	3.31816		214	-2.68799	1.30462
	413	1.88655	3.39037		215	-2.67295	1.29547
	414	1.68722	3.06441		216	-2.67043	1.29634
	415	1.77691	3.28153		217	-2.73405	1.32255
	416	1.75147	3.43652		218	-2.7363	1.28961
	417	1.97327	3.6643		219	-2.63338	1.34614
	418	1.85153	3.70429		220	-2.46965	1.32334
	419	1.72021	3.78402		221	-2.2908	1.50077
	420	1.55106	3.69436		222	-2.36863	1.72279
	421	1.57689	3.63371		223	-2.172	1.89795
	422	1.5046	3.59384		224	-2.17473	1.91388
	423	1.4248	3.57636		225	-2.05034	1.89765
	424	1.34833	3.5134		226	-2.07535	1.94586
	425	1.35099	3.54908		227	-2.0694	2.06595
	426	1.38245	3.51295		228	-2.28548	2.22268
	427	1.3943	3.54991		229	-2.29497	2.49853
	428	1.38157	3.53818		230	-2.18122	2.51614
	429	1.3679	3.6321		231	-2.20175	2.50037
	430	1.31819	3.70943		232	-2.20167	2.4938
	431	1.19327	3.6765		233	-2.26127	2.4617
	432	1.17486	3.67183		234	-2.25171	2.49909
	433	1.2646	3.75965		235	-2.27321	2.52958
	434	1.32189	3.98153		236	-2.31393	2.49648
	435	1.1479	4.00475		237	-2.35068	2.46529
	436	1.17053	3.83447		238	-2.33968	2.48542
	437	1.27929	3.83513		239	-2.28108	2.43799
	438	1.34888	3.68215		240	-2.27569	2.41627
	439	1.34865	3.65573		241	-2.30388	2.38767
	440	1.31299	3.67567		242	-2.30251	2.37737
	441	1.28153	3.75704		243	-2.34041	2.35974
	442	1.29952	3.60931		244	-2.33525	2.38562
	443	1.38841	3.63605		245	-2.35263	2.37029
	444	1.43185	3.67436		246	-2.36832	2.34537
	445	1.35237	3.64907		247	-2.36451	2.30199
	446	1.23592	3.88729		248	-2.33608	2.32933
	447	1.13029	3.80657		249	-2.37255	2.36095
	448	1.22365	3.74203		250	-2.37852	2.32356
	0	0	0		251	-2.39287	2.35361
	1	0.0317938	0.0792498		252	-2.36608	2.3083
	2	-0.100748	-0.0322242		253	-2.35987	2.36229
	3	-0.0693169	0.0920412		254	-2.36209	2.34696
	4	-0.0270907	-0.191447		255	-2.35798	2.34042
	5	0.0137016	-0.34185		256	-2.38255	2.35699
	6	0.330323	-0.271929		257	-2.38213	2.3029
	7	0.571719	-0.384388		258	-2.42401	2.32101
	8	0.686762	-0.282303		259	-2.35478	2.3168
	9	0.425946	-0.342228		260	-2.39773	2.32242
	10	0.29488	-0.47169		261	-2.36153	2.33948
	11	0.204132	-0.422843		262	-2.41767	2.29757
	12	0.0276863	-0.848482		263	-2.40777	2.3263
	13	-0.315635	-0.865301		264	-2.40875	2.29107
	14	-0.422303	-0.923976		265	-2.47483	2.27612
	15	-0.740063	-0.888644		266	-2.40289	2.27731
	16	-0.789388	-1.12096		267	-2.45125	2.29858
	17	-0.674203	-1.22866		268	-2.43341	2.31674
	18	-0.723275	-1.51236		269	-2.40989	2.32006
	19	-0.689984	-1.47168		270	-2.38483	2.32789
	20	-0.955106	-1.5335		271	-2.39412	2.32825
	21	-1.1972	-1.73868		272	-2.40123	2.31183
	22	-1.18608	-1.79193		273	-2.3627	2.34663
	23	-1.18696	-2.08045		274	-2.41278	2.346
	24	-1.06287	-1.82415		275	-2.43531	2.35909
	25	-1.11169	-1.65825		276	-2.38691	2.32117
	26	-0.909025	-1.73963		277	-2.37703	2.33128
	27	-0.705274	-1.41722		278	-2.39992	2.32385
	28	-0.73531	-1.98609		279	-2.36125	2.34804
	29	-0.766118	-2.10327		280	-2.44712	2.3111
	30	-0.390857	-2.12273		281	-2.43326	2.34235
	31	-0.220513	-1.81462		282	-2.43157	2.35448
	32	-0.215508	-1.71808		283	-2.43721	2.31019
	33	-0.214404	-1.69591		284	-2.4419	2.37165
	34	-0.29166	-1.74187		285	-2.41757	2.33325
	35	0.0211801	-1.61835		286	-2.39183	2.33674
	36	0.254571	-1.91281		287	-2.40381	2.37229
	37	0.122995	-1.57104		288	-2.40154	2.34792
	38	-0.211373	-1.52195		289	-2.42727	2.3603
	39	-0.0584036	-1.67767		290	-2.4262	2.36758
	40	-0.200558	-1.96995		291	-2.41301	2.3692
	41	-0.428307	-2.08794		292	-2.3956	2.3416
	42	-0.328844	-2.04513		293	-2.4415	2.33168
	43	-0.0215382	-1.85892		294	-2.40071	2.34028
	44	0.152635	-1.55162		295	-2.40922	2.33496
	45	0.316211	-1.11777		296	-2.39275	2.37849
	46	0.400333	-1.10214		297	-2.43139	2.31967
	47	0.865089	-1.00779		298	-2.42146	2.32288
	48	1.18157	-1.38544		299	-2.41203	2.33779
	49	1.02719	-1.01651		300	-2.39299	2.36209
	50	1.39288	-0.782751		301	-2.40433	2.3448
	51	1.37843	-0.723202		302	-2.44843	2.28534
	52	1.04722	-0.811034		303	-2.44552	2.28513
	53	0.838497	-0.690893		304	-2.51056	2.28272
	54	0.574948	-0.830952		305	-2.52757	2.28918
	55	0.727799	-1.04818		306	-2.49656	2.32065
	56	0.415504	-1.22358		307	-2.49169	2.30711
	57	0.353495	-1.26709		308	-2.49515	2.30779
	58	0.0175768	-1.3923		309	-2.54896	2.32781
	59	0.168205	-1.36219		310	-2.47904	2.32674
	60	0.259361	-1.32631		311	-2.54001	2.36775
	61	0.405308	-1.40743		312	-2.53436	2.32087
	62	0.448925	-1.43874		313	-2.49901	2.32675
	63	0.321196	-1.55255		314	-2.4835	2.32594
	64	0.318212	-1.80677		315	-2.47209	2.31365
	65	0.395604	-1.93233		316	-2.42921	2.36077
	66	0.297994	-2.25246		317	-2.42381	2.33179
	67	0.440629	-2.2985		318	-2.43756	2.54121
	68	0.342357	-2.15489		319	-2.47921	2.37008
	69	0.507227	-2.19599		320	-2.47297	2.38942
	70	0.543769	-2.13466		321	-2.47116	2.3355
	71	0.770092	-2.28844		322	-2.44709	2.29198
	72	1.15264	-2.2103		323	-2.47597	2.32904
	73	1.29154	-2.14756		324	-2.48803	2.29805
	74	1.15053	-2.23069		325	-2.50042	2.29345
	75	0.867092	-2.23032		326	-2.48482	2.31635
	76	0.694204	-1.87033		327	-2.51337	2.29056
	77	1.09348	-1.50896		328	-2.53359	2.32401
	78	1.03182	-1.63305		329	-2.51211	2.33999
	79	0.93092	-1.44195		330	-2.53017	2.36403
	80	0.651192	-1.65007		331	-2.48414	2.32824
	81	0.635771	-1.75945		332	-2.53245	2.41781
	82	0.552547	-1.73975		333	-2.47692	2.38565
	83	0.838547	-2.24537		334	-2.52368	2.38236
	84	0.569047	-2.63339		335	-2.47011	2.34017
	85	0.498223	-3.04512		336	-2.45717	2.33588
	86	0.474641	-2.93856		337	-2.45767	2.34804
	87	0.544608	-2.87956		338	-2.46722	2.34067
	88	0.731553	-3.04886		339	-2.49012	2.33293
	89	0.628462	-3.21782		340	-2.46766	2.36715
	90	0.331788	-3.65737		341	-2.50131	2.34157
	91	0.420929	-3.83549		342	-2.47833	2.32325
	92	0.362219	-3.96337		343	-2.47603	2.34309
	93	0.513449	-4.20282		344	-2.51965	2.41266
	94	0.77609	-4.27483		345	-2.44991	2.39778
	95	0.91438	-4.27473		346	-2.42968	2.47872
	96	0.81306	-4.67699		347	-2.40572	2.4365
	97	-0.148059	-4.30459		348	-2.38116	2.37997
	98	0.0825456	-4.777		349	-2.42826	2.35245
	99	0.0433443	-4.76478		350	-2.41316	2.30708
	100	0.403421	-4.51264		351	-2.40372	2.35884
	101	0.485009	-4.51221		352	-2.36759	2.37476
	102	0.491707	-4.85051		353	-2.3954	2.36926
	103	0.746777	-5.13977		354	-2.40772	2.41235
	104	0.584598	-4.97815		355	-2.42163	2.38034
	105	0.602095	-4.93423		356	-2.46216	2.41504
	106	0.604918	-5.40438		357	-2.43225	2.39039
	107	0.607331	-5.86156		358	-2.40268	2.41221
	108	0.86033	-5.86255		359	-2.43939	2.39443
	109	1.11133	-6.1005		360	-2.4101	2.44082
	110	1.12905	-6.09929		361	-2.45796	2.49511
	111	1.19777	-6.06587		362	-2.48979	2.45159
	112	1.28229	-6.19648		363	-2.42957	2.48973
	113	1.0386	-5.88409		364	-2.41485	2.48021
	114	0.403658	-6.48928		365	-2.41068	2.50622
	115	0.467086	-6.54462		366	-2.38635	2.47392
	116	0.537004	-6.50219		367	-2.42498	2.53064
	117	0.680235	-6.22475		368	-2.45792	2.58537
	118	0.888207	-6.19535		369	-2.40157	2.53954
	119	1.02625	-6.0201		370	-2.41683	2.52597
	120	0.878154	-5.96582		371	-2.49609	2.45019
	121	0.934758	-6.0847		372	-2.46785	2.43675
	122	0.694183	-6.14714		373	-2.43267	2.42622
	123	0.263216	-6.05914		374	-2.4756	2.48942
	124	-0.0719409	-5.94225		375	-2.43251	2.47344
	125	-0.173347	-6.11928		376	-2.47025	2.51819
	126	-0.445261	-6.19292		377	-2.44567	2.49689
	127	-0.691779	-6.26638		378	-2.43016	2.47466
	128	-0.795868	-6.42114		379	-2.42517	2.46224
	129	-0.646964	-6.18624		380	-2.38499	2.52672
	130	-0.788754	-6.48721		381	-2.41458	2.45274
	131	-0.99058	-6.28505		382	-2.41311	2.51175
	132	-1.00894	-6.4296		383	-2.42166	2.45502
	133	-1.82168	-6.87464		384	-2.42028	2.4821
	134	-1.5799	-6.92161		385	-2.39102	2.49959
	135	-1.63432	-7.11159		386	-2.41821	2.5066
	136	-1.63857	-6.89502		387	-2.39767	2.49754
	137	-1.62428	-6.76218		388	-2.43004	2.49973
	138	-2.05709	-6.64568		389	-2.35857	2.43205
	139	-2.05888	-6.64108		390	-2.33387	2.49895
	140	-2.19397	-6.5951		391	-2.39404	2.47093
	141	-2.45308	-6.62726		392	-2.38324	2.49493
	142	-2.55524	-6.51233		393	-2.38513	2.51722
	143	-2.66846	-6.74329		394	-2.33258	2.56812
	144	-2.68587	-6.62095		395	-2.33382	2.56274
	145	-2.6779	-6.55729		396	-2.2999	2.57684
	146	-2.66179	-6.54549		397	-2.35516	2.56885
	147	-2.73689	-6.44487		398	-2.34734	2.54182
	148	-2.85764	-6.3912		399	-2.3155	2.61406
	149	-2.96324	-6.81645		400	-2.17143	2.70042
	150	-2.84688	-7.20343		401	-2.5001	2.39311
	151	-3.04513	-7.33237		402	-2.34571	2.33653
	152	-3.19644	-7.23187		403	-2.13739	2.35804
	153	-2.96769	-7.42429		404	-2.10647	2.28595
	154	-3.21274	-7.27997		405	-2.10187	2.40599
	155	-3.10084	-7.26983		406	-2.1357	2.39672
	156	-3.12682	-7.27041		407	-1.83795	2.59302
	157	-3.17051	-7.14723		408	-1.54151	2.70648
	158	-2.98673	-7.52025		409	-1.42002	2.77137
	159	-2.78627	-7.0762		410	-1.44546	2.75417
	160	-2.70751	-6.66757		411	-1.42485	2.77393
	161	-2.7805	-6.46062		412	-1.42682	2.76175
	162	-3.0095	-6.08379		413	-1.44625	2.76295
	163	-2.81282	-6.28468		414	-1.39901	2.8328
	164	-2.72425	-6.22439		415	-1.44402	2.81786
	165	-2.65239	-5.83793		416	-1.41725	2.83554
	166	-2.51875	-5.1865		417	-1.43996	2.8371
	167	-2.29865	-5.12652		418	-1.46283	2.90428
	168	-2.03124	-4.67639		419	-1.46147	2.90056
	169	-2.31645	-5.01043		420	-1.44975	2.90054
	170	-2.23335	-4.98917		421	-1.41383	2.89414
	171	-2.06375	-4.63371		422	-1.37149	2.87503
	172	-1.79378	-4.64594		423	-1.42472	2.80622
	173	-2.12832	-4.45298		424	-1.40003	2.82728
	174	-2.35717	-4.51245		425	-1.43435	2.78613
	175	-2.80515	-4.36951		426	-1.44866	2.83876
	176	-2.62613	-4.17541		427	-1.4133	2.89461
	177	-2.66958	-4.14124		428	-1.43079	2.86262
	178	-2.6239	-4.1993		429	-1.44764	2.84112
	179	-2.5204	-4.40193		430	-1.47975	2.78331
	180	-2.49418	-4.24586		431	-1.46824	2.78391
	181	-2.37422	-4.54293		432	-1.50794	2.82723
	182	-2.20239	-4.43659		433	-1.47013	2.82516
	183	-1.95756	-4.5108		434	-1.62468	2.99994
	184	-1.95421	-4.40208		435	-1.69334	3.06845
	185	-1.64186	-4.32439		436	-1.69488	3.0312
	186	-1.34926	-4.35772		437	-1.80868	2.87588
	187	-1.13099	-4.38843		438	-1.65706	2.95153
	188	-0.859236	-4.65539		439	-1.62628	3.11309
	189	-0.963982	-4.84343		440	-1.42345	3.0943
	190	-1.20233	-4.68154		441	-1.40922	3.26061
	191	-1.29472	-4.32546		442	-1.28525	3.3648
	192	-1.17507	-4.32972		443	-1.19349	3.5636
	193	-1.04252	-4.26226		444	-1.00694	3.4558
	194	-1.36169	-4.48024		445	-1.0319	3.48033
	195	-1.43988	-4.61066		0	0	0
	196	-1.81163	-4.41247		1	-0.186438	-0.0222343
	197	-1.80321	-4.38751		2	-0.267027	0.0158569
	198	-1.58896	-4.60249		3	-0.0420003	0.0906257
	199	-1.59826	-4.43379		4	0.0808875	0.0514741
	200	-1.42685	-4.36041		5	-0.242218	0.238611
	201	-1.17845	-4.07922		6	-0.559007	0.1921
	202	-1.1192	-3.9629		7	-0.43462	0.350895
	203	-1.32376	-3.67786		8	-0.362297	0.516097
	204	-1.13007	-3.59935		9	-0.683118	0.39423
	205	-1.0164	-3.64884		10	-0.606935	0.514318
	206	-0.911941	-3.63189		11	-0.443022	0.518568
	207	-1.14917	-3.62113		12	-0.675803	0.524342
	208	-0.844313	-3.55162		13	-0.540114	0.558971
	209	-0.832117	-3.64088		14	-0.589551	0.531138
	210	-0.824397	-3.58995		15	-0.59201	0.416592
	211	-0.724626	-3.47454		16	-0.597408	0.472722
	212	-0.96721	-3.11891		17	-0.840632	0.722259
	213	-1.25487	-3.09052		18	-0.652428	0.525502
	214	-1.38795	-3.18816		19	-0.651749	0.647775
	215	-1.20989	-3.30734		20	-0.938834	0.522562
	216	-1.08823	-3.36366		21	-1.01888	0.647154
	217	-1.04086	-3.69394		22	-1.08059	0.72017
	218	-1.03487	-3.93034		23	-1.01512	0.681128
	219	-1.09511	-3.96548		24	-1.19651	0.635869
	220	-1.24852	-3.85844		25	-1.13135	0.700424
	221	-1.28454	-3.89471		26	-1.02657	0.619822
	222	-1.4932	-4.19898		27	-0.823446	0.423712
	223	-1.44847	-3.84099		28	-0.99784	0.296692
	224	-1.45464	-3.7264		29	-0.929052	0.269206
	225	-1.42668	-3.69263		30	-0.935214	0.284934
	0	0	0		31	-0.958248	0.31038
	1	-0.103119	0.266283		32	-0.949765	0.360941
	2	-0.19888	0.568474		33	-0.966645	0.326789
	3	-0.595954	0.482891		34	-0.956158	0.32678
	4	-0.544851	0.439962		35	-0.97966	0.31252
	5	-0.703097	0.645379		36	-0.959054	0.272317
	6	-0.652735	0.982337		37	-1.00846	0.247002
	7	-0.502318	0.925603		38	-0.969338	0.27323
	8	-0.618733	0.856495		39	-0.947912	0.232696
	9	-0.78563	0.852547		40	-0.929442	0.288892
	10	-0.874568	0.778735		41	-0.870287	0.244554
	11	-1.32454	0.632558		42	-0.877766	0.222548
	12	-1.44057	0.977493		43	-0.823181	0.22549
	13	-1.38959	0.757099		44	-0.887816	0.299024
	14	-1.30668	0.699705		45	-0.835764	0.264049
	15	-1.32089	0.865659		46	-0.824494	0.329556
	16	-1.43247	0.945024		47	-0.720309	0.324357
	17	-1.45728	0.90317		48	-0.730402	0.319425
	18	-1.37193	0.715356		49	-0.70169	0.295716
	19	-0.858425	0.68821		50	-0.720681	0.328005
	20	-0.990161	0.862608		51	-0.625471	0.361789
	21	-1.18218	0.880538		52	-0.642153	0.373245
	22	-1.28806	0.968095		53	-0.698346	0.32259
	23	-1.39157	1.07365		54	-0.652635	0.305546
	24	-1.62333	1.30839		55	-0.688389	0.285957
	25	-1.6352	1.41954		56	-0.698649	0.352581
	26	-1.40606	1.75718		57	-0.697812	0.305513
	27	-1.4106	1.36488		58	-0.726834	0.287221
	28	-1.16182	1.33294		59	-0.694688	0.330677
	29	-1.17438	1.1498		60	-0.746334	0.381311
	30	-1.39276	0.776267		61	-0.713239	0.34437
	31	-1.57078	0.617494		62	-0.73047	0.387681
	32	-1.62111	0.697831		63	-0.710172	0.349308
	33	-1.7243	0.618676		64	-0.697934	0.349017
	34	-1.56956	0.358147		65	-0.632269	0.298408
	35	-1.16162	0.172308		66	-0.705844	0.342521
	36	-0.856763	-0.43591		67	-0.707655	0.303399
	37	-0.796075	-0.727022		68	-0.152144	0.224658
	38	-0.669421	-0.618583		69	-0.52245	0.268024
	39	-0.993121	-0.573433		70	-0.528973	0.283085
	40	-1.08593	-0.678241		71	-0.723393	0.339556
	41	-1.15814	-0.697558		72	-0.739473	0.354978
	42	-0.993649	-0.67725		73	-0.814478	0.348954
	43	-0.96392	-0.579236		74	-0.831027	0.405227
	44	-1.30856	-0.525464		75	-0.819234	0.427724
	45	-1.63854	-0.336393		76	-0.853345	0.423327
	46	-1.45728	-0.391892		77	-0.842675	0.418089
	47	-1.54876	-0.28473		78	-0.812203	0.423427
	48	-1.79466	-0.353573		79	-0.742266	0.471077
	49	-1.80603	-0.954855		80	-0.738192	0.444558
	50	-1.89899	-0.663733		81	-0.75129	0.450292
	51	-1.58017	-0.750946		82	-0.721901	0.446264
	52	-1.691	-0.853031		83	-0.780418	0.388301
	53	-1.75048	-1.10871		84	-0.751951	0.350341
	54	-1.72942	-1.2861		85	-0.667552	0.290145
	55	-1.4639	-1.25351		86	-0.642481	0.302006
	56	-1.42522	-1.33871		87	-0.694366	0.362086
	57	-1.16025	-1.32816		88	-0.654724	0.377993
	58	-1.24304	-1.62906		89	-0.687512	0.388116
	59	-1.25555	-1.14586		90	-0.660066	0.372798
	60	-0.98051	-1.30541		91	-0.617606	0.357189
	61	-0.846237	-1.36107		92	-0.654594	0.289431
	62	-1.22247	-1.42538		93	-0.661893	0.295882
	63	-0.970679	-1.19623		94	-0.653175	0.331559
	64	-0.726098	-1.29585		95	-0.631975	0.354776
	65	-0.985042	-1.23768		96	-0.686614	0.342176
	66	-1.19147	-1.50612		97	-0.660063	0.326082
	67	-1.1112	-1.61287		98	-0.666301	0.333061
	68	-1.59773	-1.31453		99	-0.702709	0.404289
	69	-2.06819	-1.69209		100	-0.647607	0.388009
	70	-2.19614	-1.60964		101	-0.657573	0.280219
	71	-2.20569	-1.48684		102	-0.639513	0.292423
	72	-2.35095	-0.878107		103	-0.597562	0.278306
	73	-2.16262	-0.654915		104	-0.596607	0.216228
	74	-2.1876	-0.663496		105	-0.621591	0.240863
	75	-2.21858	-0.571377		106	-0.603688	0.259951
	76	-2.09232	-0.432338		107	-0.598166	0.267442
	77	-2.22546	0.285334		108	-0.625535	0.277917
	78	-2.2531	0.370586		109	-0.612182	0.258441
	79	-2.27184	0.533026		110	-0.623253	0.281835
	80	-2.40246	0.474653		111	-0.588001	0.247698
	81	-2.28721	0.44968		112	-0.595092	0.266759
	82	-2.23962	0.26631		113	-0.584434	0.336359
	83	-2.19122	0.654937		114	-0.610646	0.324119
	84	-2.36296	0.686038		115	-0.610294	0.320477
	85	-2.57626	0.655574		116	-0.634189	0.371078
	86	-3.12886	0.836917		117	-0.651267	0.340834
	87	-3.27696	1.32078		118	-0.646735	0.323426
	88	-3.49109	1.57428		119	-0.648801	0.303405
	89	-3.6618	1.74111		120	-0.687032	0.270944
	90	-3.5344	1.75328		121	-0.665002	0.258247
	91	-3.66921	1.70464		122	-0.590307	0.277568
	92	-3.82307	1.47209		123	-0.643702	0.295587
	93	-3.63294	1.34451		124	-0.663589	0.293031
	94	-3.82978	1.42855		125	-0.683173	0.259895
	95	-3.96549	1.45048		126	-0.645185	0.3133
	96	-4.13582	1.64517		127	-0.664194	0.305521
	97	-4.38126	1.67912		128	-0.66124	0.27952
	98	-4.39818	1.70543		129	-0.689558	0.239617
	99	-4.43294	1.76918		130	-0.726174	0.229648
	100	-4.33833	1.63083		131	-0.719402	0.296657
	101	-4.37612	1.78418		132	-0.699869	0.295996
	102	-4.39264	2.07859		133	-0.70414	0.287908
	103	-4.45812	2.38471		134	-0.67351	0.310799
	104	-4.54375	2.47853		135	-0.658215	0.306905
	105	-4.69807	2.39245		136	-0.674559	0.286907
	106	-4.97192	2.59978		137	-0.704625	0.277215
	107	-4.79805	2.73509		138	-0.680547	0.290507
	108	-4.81603	3.17398		139	-0.678176	0.289863
	109	-4.74198	3.2483		140	-0.662449	0.258912
	110	-4.80261	3.17454		141	-0.615904	0.279665
	111	-4.746	3.21376		142	-0.672144	0.312505
	112	-4.96194	3.09386		143	-0.635416	0.298557
	113	-4.80546	3.06057		144	-0.577379	0.297776
	114	-4.2019	3.20566		145	-0.562487	0.324696
	115	-4.21133	3.3191		146	-0.554548	0.298459
	116	-4.45653	3.18913		147	-0.553213	0.343107
	117	-4.37321	2.93194		148	-0.597378	0.308308
	118	-4.46617	2.75553		149	-0.593303	0.344211
	119	-4.57233	2.69547		150	-0.658565	0.296373
	120	-4.72738	2.79178		151	-0.68173	0.305418
	121	-4.68782	2.90818		152	-0.634072	0.338701
	122	-4.62618	2.90634		153	-0.607163	0.351854
	123	-4.76277	3.16542		154	-0.619944	0.37223
	124	-4.75017	3.13773		155	-0.654988	0.402303
	125	-4.75531	3.04862		156	-0.632293	0.353535
	126	-4.77166	3.17939		157	-0.644259	0.32567
	127	-4.96562	3.24594		158	-0.698151	0.300809
	128	-4.83947	3.19276		159	-0.714995	0.311313
	129	-4.95472	3.26057		160	-0.692764	0.255594
	130	-4.81232	3.00814		161	-0.671693	0.279372
	131	-4.7446	2.70693		162	-0.654119	0.245805
	132	-4.59528	2.86024		163	-0.695909	0.198496
	133	-4.68195	2.94921		164	-0.709802	0.197255
	134	-4.61744	3.08623		165	-0.715295	0.213568
	135	-4.76936	3.23648		166	-0.759534	0.246215
	136	-4.69454	3.10229		167	-0.765724	0.222335
	137	-4.76455	2.96599		168	-0.741821	0.231951
	138	-4.42107	3.0696		169	-0.744437	0.201786
	139	-4.38823	2.82718		170	-0.767982	0.271399
	140	-4.5056	2.722		171	-0.694816	0.309252
	0	0	0		172	-0.689245	0.297414
	1	-0.080774	-0.0371252		173	-0.641273	0.322866
	2	-0.0461987	0.0967856		174	-0.600429	0.354162
	3	0.488189	0.15764		175	-0.66277	0.355336
	4	0.655105	0.358701		176	-0.639806	0.348526
	5	0.229323	0.646154		177	-0.625948	0.34723
	6	0.26453	0.541565		178	-0.661148	0.380172
	7	0.245516	0.573347		179	-0.632937	0.392502
	8	0.199831	1.0321		180	-0.620855	0.363148
	9	0.00469197	1.34523		181	-0.6419	0.342804
	10	-0.241884	1.71509		182	-0.643456	0.348421
	11	-0.175794	1.81106		183	-0.619016	0.342671
	12	-0.248989	1.96033		184	-0.64934	0.354289
	13	-0.0984329	2.28942		185	-0.597968	0.34245
	14	-0.380331	2.42267		186	-0.595605	0.361297
	15	-0.204972	2.4277		187	-0.583179	0.351532
	16	-0.220341	2.34645		188	-0.618031	0.36023
	17	-0.151593	2.18453		189	-0.543181	0.438476
	18	0.0220141	2.37797		190	-0.607065	0.430068
	19	0.474028	2.52425		191	-0.52474	0.481259
	20	0.811661	2.63579		192	-0.527956	0.463107
	21	0.961681	2.82973		193	-0.529623	0.436309
	22	1.2408	2.95658		194	-0.560393	0.485407
	23	1.05	2.99229		195	-0.561882	0.477454
	24	0.894337	2.91531		196	-0.579001	0.455512
	25	0.779852	2.88836		197	-0.57233	0.500869
	26	0.684921	3.08164		198	-0.60823	0.469098
	27	0.489387	3.18673		199	-0.551307	0.463233
	28	0.376864	3.35527		200	-0.552284	0.497421
	29	0.204413	3.45854		201	-0.527827	0.474629
	30	0.052288	3.77368		202	-0.514656	0.516876
	31	-0.104601	3.81705		203	-0.559525	0.565497
	32	0.114634	3.5247		204	-0.552233	0.627045
	33	0.387236	3.12336		205	-0.536508	0.620587
	34	0.343278	3.44536		206	-0.553379	0.597044
	35	0.101455	3.60611		207	-0.579691	0.66193
	36	0.167425	3.68964		208	-0.5529	0.666911
	37	-0.058982	3.99663		209	-0.512019	0.675719
	38	0.297164	3.85045		210	-0.539757	0.669952
	39	0.353629	3.80461		211	-0.569582	0.671243
	40	0.466729	3.78366		212	-0.574097	0.676119
	41	0.318338	3.78272		213	-0.578269	0.649921
	42	-0.0335189	3.77844		214	-0.526423	0.653846
	43	0.0295686	3.81711		215	-0.514249	0.569866
	44	0.169248	4.20745		216	-0.587911	0.610535
	45	-0.166358	4.23567		217	-0.547195	0.619738
	46	-0.207568	4.03644		218	-0.534206	0.616574
	47	-0.183412	4.10178		219	-0.533938	0.62773
	48	-0.551397	3.67476		220	-0.543849	0.636284
	49	-0.992186	3.3115		221	-0.561549	0.619622
	50	-1.26647	3.36447		222	-0.565026	0.622883
	51	-1.43519	3.37142		223	-0.553012	0.641294
	52	-1.33098	3.08259		224	-0.546025	0.6628
	53	-1.3031	3.21115		225	-0.561538	0.635801
	54	-1.19103	3.42704		226	-0.518536	0.58684
	55	-0.955372	3.06283		227	-0.543892	0.634722
	56	-0.852277	3.04019		228	-0.579368	0.63124
	57	-0.875716	3.07294		229	-0.566146	0.642637
	58	-1.18215	3.15729		230	-0.523925	0.62613
	59	-1.19131	3.5248		231	-0.553312	0.640922
	60	-1.21744	3.49729		232	-0.558777	0.635544
	61	-1.14674	3.66769		233	-0.52726	0.619567
	62	-1.16122	3.3947		234	-0.544316	0.655846
	63	-1.09685	3.49472		235	-0.553731	0.68402
	64	-1.08792	3.50854		236	-0.56136	0.693679
	65	-1.06877	3.5099		237	-0.537822	0.701346
	66	-1.05956	3.59426		238	-0.537475	0.708336
	67	-0.893074	3.93301		239	-0.532247	0.704382
	68	-0.592829	3.61727		240	-0.573257	0.735436
	69	-0.322484	3.51567		241	-0.530186	0.75668
	70	-0.836028	3.85171		242	-0.599706	0.722388
	71	-0.540593	3.96471		243	-0.561276	0.693039
	72	-0.336624	3.90037		244	-0.603173	0.704353
	73	-0.638227	3.42911		245	-0.569995	0.747008
	74	-0.974369	3.52453		246	-0.594146	0.767649
	75	-1.00475	3.58151		247	-0.596391	0.691488
	76	-1.0119	3.57885		248	-0.5895	0.689387
	77	-0.498712	3.58303		249	-0.579709	0.694785
	78	-0.272493	3.66357		250	-0.612356	0.677921
	79	-0.0762818	3.88523		251	-0.593704	0.710169
	80	0.0645589	3.77658		252	-0.573998	0.671367
	81	-0.0317432	3.93523		253	-0.577746	0.706353
	82	-0.103397	4.0885		254	-0.620821	0.740366
	83	0.0285854	4.07638		255	-0.628176	0.730631
	84	-0.111821	4.03129		256	-0.63661	0.721252
	0	0	0		257	-0.64311	0.75141
	1	-0.291868	0.390654		258	-0.678568	0.755745
	2	-0.358926	0.344385		259	-0.650389	0.749355
	3	-0.486204	0.419643		260	-0.643889	0.813901
	4	-0.676236	0.180699		261	-0.61659	0.765883
	5	-0.937398	-0.0290191		262	-0.61603	0.810072
	6	-0.83988	-0.289126		263	-0.659333	0.849612
	7	-0.969195	-0.0365052		264	-0.677	0.810873
	8	-0.525447	0.413828		265	-0.68132	0.792997
	9	-1.2027	0.303366		266	-0.674893	0.779909
	10	-1.20916	0.503143		267	-0.716642	0.813333
	11	-1.26356	0.811677		268	-0.642012	0.798192
	12	-1.0702	0.757947		269	-0.638888	0.757421
	13	-0.739576	0.899591		270	-0.59545	0.737716
	14	-0.678781	1.17543		271	-0.577027	0.75325
	15	-0.483364	1.33832		272	-0.572803	0.733977
	16	-0.428659	1.45688		273	-0.577124	0.739659
	17	-0.446143	1.70171		274	-0.544885	0.726007
	18	-0.132661	1.64074		275	-0.54203	0.776792
	19	0.213774	2.00254		276	-0.514985	0.783504
	20	0.450481	2.22742		277	-0.577811	0.774839
	21	0.364514	2.29398		278	-0.541403	0.743683
	22	0.301081	2.06283		279	-0.515111	0.783286
	0	0	0		280	-0.57287	0.766113
	1	-0.0717298	-0.370523		281	-0.556309	0.739858
	2	-0.18817	-0.676654		282	-0.503814	0.778838
	3	-0.214714	-0.298786		283	-0.49408	0.762679
	4	-0.251101	-0.435302		284	-0.527198	0.766659
	5	-0.341415	-0.623189		285	-0.529946	0.764056
	6	-0.243112	-0.502006		286	-0.578433	0.768214
	7	-0.881713	-0.539195		287	-0.542531	0.74878
	8	-0.573684	-0.700792		288	-0.545331	0.763081
	9	-0.615644	-0.542447		289	-0.565114	0.75342
	10	-0.482736	-0.553862		290	-0.570172	0.726279
	11	-0.127573	-0.527748		291	-0.560335	0.750846
	12	-0.162949	-0.662088		292	-0.571285	0.747983
	13	-0.11333	-0.652829		293	-0.541136	0.771305
	14	-0.320257	-0.738596		294	-0.533194	0.781238
	15	-0.237558	-0.926861		295	-0.532012	0.746302
	16	-0.229371	-1.02983		296	-0.561249	0.717306
	17	-0.239747	-0.996943		297	-0.579771	0.652148
	18	-0.0656396	-1.25815		298	-0.572573	0.646648
	19	-0.0594904	-1.40418		299	-0.594551	0.678852
	20	-0.112312	-1.13921		300	-0.59676	0.667761
	21	-0.0565132	-1.28596		301	-0.536943	0.666978
	22	-0.36036	-1.59517		302	-0.551527	0.68968
	23	-0.72054	-1.68374		303	-0.528072	0.683811
	24	-0.50097	-1.77045		304	-0.53778	0.673532
	25	-0.372188	-1.84849		305	-0.467929	0.690336
	26	-0.363533	-1.74854		306	-0.465265	0.694963
	27	-0.262394	-2.07545		307	-0.488143	0.659885
	28	-0.257782	-2.25113		308	-0.530221	0.735552
	29	-0.261718	-2.40892		309	-0.528527	0.69302
	30	-0.0970692	-2.66073		310	-0.558422	0.697414
	31	0.0654934	-3.00472		311	-0.472457	0.64569
	32	0.343356	-3.12419		312	-0.489811	0.681057
	33	0.610426	-3.204		313	-0.532788	0.688636
	34	0.485616	-3.39281		314	-0.5001	0.642642
	35	0.622996	-3.07293		315	-0.489885	0.672087
	36	0.752959	-3.12364		316	-0.526654	0.673153
	37	0.540428	-3.99601		317	-0.501369	0.687747
	38	0.603759	-3.80973		318	-0.486511	0.655037
	39	0.839964	-3.97955		319	-0.450116	0.662731
	40	1.08585	-4.09802		320	-0.462256	0.690198
	41	0.999482	-4.23997		321	-0.498497	0.666299
	42	0.686988	-4.27322		322	-0.446539	0.701495
	43	0.686458	-4.50612		323	-0.460921	0.708402
	44	0.688333	-4.38142		324	-0.408159	0.695169
	45	0.534219	-4.33471		325	-0.373801	0.677292
	46	0.285012	-4.39043		326	-0.411238	0.660954
	47	0.170622	-4.42017		327	-0.379036	0.659527
	48	0.250064	-3.87665		328	-0.379347	0.583811
	49	-0.0843173	-3.58524		329	-0.379966	0.636266
	50	-0.304956	-3.48873		330	-0.363992	0.609171
	51	-0.420442	-3.34347		331	-0.404247	0.596379
	52	-0.0604736	-3.27497		332	-0.373418	0.616792
	53	0.0455828	-3.18609		333	-0.381551	0.601587
	54	-0.0898231	-3.08619		334	-0.408014	0.57501
	55	0.0162668	-2.8128		335	-0.406691	0.615652
	56	-0.474833	-3.08049		336	-0.440591	0.525788
	57	-0.695138	-2.99644		337	-0.411555	0.550556
	58	-0.814282	-2.9621		338	-0.38621	0.530964
	59	-1.18883	-2.86531		339	-0.404459	0.522214
	60	-1.11559	-2.86609		340	-0.383668	0.476535
	61	-1.10515	-2.87755		341	-0.3252	0.439041
	62	-1.26269	-2.97337		342	-0.355068	0.459287
	63	-1.37183	-3.20046		343	-0.345268	0.444653
	64	-1.36728	-3.32531		344	-0.381305	0.389064
	65	-1.28344	-3.67205		345	-0.329459	0.434356
	66	-1.55729	-3.18845		346	-0.326757	0.412208
	67	-1.4406	-3.43847		347	-0.313515	0.460392
	68	-1.28754	-3.19893		348	-0.349045	0.516677
	69	-1.07821	-3.08586		349	-0.330638	0.506326
	70	-0.485463	-2.9146		350	-0.311066	0.49627
	71	-0.537815	-2.68296		351	-0.291396	0.486989
	72	-0.841704	-2.83719		352	-0.361233	0.436722
	73	-0.97841	-3.02076		353	-0.349129	0.474675
	74	-0.826155	-3.17826		354	-0.308726	0.493374
	75	-0.711357	-3.10868		355	-0.355276	0.436339
	76	-0.944131	-3.26904		356	-0.310418	0.424967
	77	-1.29829	-3.18081		357	-0.338444	0.413292
	78	-1.51789	-3.33569		358	-0.346844	0.409833
	79	-1.56984	-3.45161		359	-0.359303	0.416377
	80	-1.53505	-3.84853		360	-0.340421	0.427124
	81	-1.10665	-4.10481		361	-0.368044	0.473438
	82	-0.979209	-4.01268		362	-0.343723	0.51622
	0	0	0		363	-0.374244	0.490813
	1	0.203006	-0.0815888		364	-0.311562	0.449637
	2	0.52657	-0.564334		365	-0.337556	0.415403
	3	0.0523367	-0.568924		366	-0.338306	0.372186
	4	-0.161667	-0.871805		367	-0.377336	0.461601
	5	0.240517	-0.842875		368	-0.341623	0.523599
	6	0.219717	-0.851788		369	-0.357836	0.513562
	7	0.31787	-1.14694		370	-0.334182	0.51315
	8	0.714614	-1.15208		371	-0.306983	0.503632
	9	0.420663	-1.20906		372	-0.29528	0.525362
	10	0.380041	-1.11423		373	-0.27762	0.520709
	11	0.159267	-0.858907		374	-0.290292	0.477479
	12	0.138873	-0.680198		375	-0.229049	0.521098
	13	-0.074639	-0.885771		376	-0.244485	0.503732
	14	-0.21064	-0.656199		377	-0.261046	0.539041
	15	0.207066	-0.782468		378	-0.270385	0.524909
	16	0.286436	-0.872773		379	-0.269661	0.46102
	17	0.617346	-0.734969		380	-0.269092	0.515985
	18	0.56457	-0.615548		381	-0.253866	0.551939
	19	0.808134	-0.584873		382	-0.250449	0.487764
	20	0.699752	-0.781014		0	0	0
	21	0.687942	-0.818941		1	0.0308543	-0.170316
	22	0.706088	-0.752887		2	-0.150023	-0.0782869
	23	1.00387	-0.856638		3	-0.178535	-0.0803363
	24	0.971006	-0.826522		4	-0.47272	0.117148
	25	0.717967	-0.831334		5	-0.532565	0.378147
	26	0.750412	-1.03097		6	-0.687541	0.428933
	27	0.817552	-0.848585		7	-0.94982	0.44027
	28	1.01498	-0.874723		8	-0.769337	0.464524
	29	1.18933	-0.963592		9	-0.814134	0.44674
	30	1.33151	-1.03298		10	-0.832507	0.391721
	31	1.40679	-1.0035		11	-1.41801	-0.561841
	32	1.26809	-0.87736		12	-1.00642	-0.644352
	33	1.48779	-0.828934		13	-1.28124	-0.906279
	34	1.44618	-0.629957		14	-1.33398	-0.956356
	35	1.28936	-0.432957		15	-0.722326	-1.12875
	36	1.27603	-0.443541		16	-0.752874	-0.992758
	37	1.39202	-0.417005		17	-1.01601	-0.656432
	38	1.43009	-0.0350217		18	-0.905709	-0.488076
	39	1.74472	0.324332		19	-0.697874	-0.356817
	40	1.82973	0.276722		20	-0.403709	-0.354944
	41	1.86613	0.565222		21	-0.343428	-0.281168
	42	2.22866	0.335322		22	-0.726641	0.248852
	43	2.01362	0.309483		23	-0.853776	0.0621586
	44	2.01546	0.314532		24	-0.850682	0.195265
	45	2.23644	0.580156		25	-1.07311	-0.0496824
	46	2.18742	0.524697		26	-1.26099	-0.109568
	47	1.70252	0.402627		27	-1.23218	-0.361308
	48	1.61365	0.441936		28	-1.18712	-0.388615
	49	1.5485	0.34609		29	-1.43471	-0.114924
	50	1.74361	-0.153886		30	-1.32906	-0.183108
	51	1.45914	-0.467334		31	-1.2017	-0.275559
	52	1.44718	-0.327614		32	-1.11295	0.0564554
	53	1.30965	-0.57305		33	-1.17813	0.308793
	54	1.04914	-0.824232		34	-1.26004	0.815964
	55	1.04149	-0.768852		35	-1.39256	0.700116
	56	1.13516	-1.04281		36	-1.59591	0.651171
	57	1.10172	-1.28878		37	-1.54562	0.816368
	58	1.02587	-0.910363		38	-1.40543	0.773484
	59	1.15062	-0.872681		39	-0.877758	0.908272
	60	1.21096	-1.25341		40	-0.6267	1.03687
	61	1.23895	-1.18422		41	-0.597025	1.40571
	62	1.07039	-1.11467		42	-0.398436	1.63139
	63	0.691598	-1.36374		43	0.0517745	1.33025
	64	0.879321	-1.25795		44	-0.0880504	1.08513
	65	1.08835	-1.56259		45	-0.07257	1.08107
	66	1.43444	-1.78279		46	-0.319189	1.16283
	67	1.64881	-1.48189		47	-0.102942	1.22332
	68	1.76	-1.29074		48	0.0334804	0.812705
	69	1.75632	-1.4492		49	0.309591	0.764089
	70	2.19139	-1.34886		50	-0.131353	-0.207423
	71	2.66015	-1.27645		51	0.0647963	-0.228889
	72	2.88163	-1.25001		52	0.030837	-0.0310097
	73	2.9972	-1.10569		53	-0.156689	-0.0425089
	74	3.07384	-1.50594		54	-0.337826	-0.232226
	75	3.18618	-1.39697		55	-0.408454	-0.231687
	76	3.56591	-1.30371		56	-0.545885	-0.181409
	77	3.70799	-1.31341		57	-0.63519	-0.316864
	78	3.86812	-1.31783		58	-0.698997	-0.493931
	79	3.68265	-1.27208		59	-0.704854	-0.701125
	80	3.7445	-1.3176		60	-0.685301	-0.654057
	81	3.48968	-1.20588		61	-0.648174	-0.667617
	82	3.23154	-1.34432		62	-0.331333	-0.855753
	83	2.95023	-1.6896		63	-0.259129	-0.812938
	84	3.00366	-1.65209		64	-0.150767	-1.03939
	85	3.11344	-1.57245		65	-0.257161	-0.814125
	86	3.21653	-1.76697		66	-0.451385	-0.762139
	87	3.34391	-1.65275		67	-0.436545	-0.735394
	88	3.35025	-1.53649		68	-0.373069	-1.05283
	89	3.20281	-1.64852		69	-0.354135	-1.13018
	90	3.45585	-1.69411		70	-0.303433	-1.17567
	91	3.75415	-1.5976		71	-0.446887	-1.11536
	92	3.72662	-2.03818		72	-0.388507	-1.1605
	93	3.37321	-2.20466		73	-0.308213	-1.29392
	94	3.2333	-2.37366		74	-0.366304	-1.26337
	95	2.84538	-1.92839		75	-0.583325	-1.16761
	96	2.7243	-1.74601		76	-0.646117	-1.21276
	97	2.75636	-1.89446		77	-0.608162	-1.19267
	0	0	0		78	-0.723605	-1.06849
	1	0.104178	0.123745		79	-0.797761	-1.13009
	2	-0.0564366	-0.447256		80	-0.815057	-1.14271
	3	-0.261246	-0.290146		81	-0.89003	-1.19347
	4	0.0500089	-0.0973279		82	-0.834805	-1.19736
	5	0.249009	-0.145368		83	-0.694234	-1.08216
	6	0.257306	-0.0661651		84	-0.719131	-1.03444
	7	0.0383276	0.248423		85	-0.448096	-1.04127
	8	0.169502	-0.0057067		86	-0.681823	-1.02376
	9	0.299891	-0.145789		87	-0.730975	-1.06502
	10	-0.0126073	-0.607785		88	-0.742107	-0.981113
	11	-0.042703	-0.391887		89	-0.664042	-1.00978
	12	-0.222964	-0.340213		90	-0.747892	-1.05847
	13	-0.245255	-0.27494		91	-0.887114	-1.1331
	14	-0.277958	-0.300317		92	-0.851249	-1.20352
	15	-0.181723	-0.373458		93	-0.788592	-1.18353
	16	-0.0388812	-0.598468		94	-0.966774	-1.15152
	17	-0.0534448	-0.784018		95	-1.05772	-1.12869
	18	-0.289459	-0.817633		96	-1.04192	-1.08725
	19	-0.485549	-0.454326		97	-1.02577	-1.06426
	20	-0.532472	-0.328031		98	-1.15861	-0.955921
	21	-0.350316	-0.178955		99	-1.30478	-0.944031
	22	-0.157805	-0.1137		100	-1.29158	-0.807503
	23	-0.347815	-0.10444		101	-1.34614	-0.990289
	24	-0.375325	-0.502829		102	-1.33053	-0.9927
	25	-0.752642	-0.431923		103	-1.26723	-0.853237
	26	-1.03648	-0.71979		104	-1.32201	-0.791185
	27	-1.15003	-0.975938		105	-1.39872	-0.737296
	28	-1.06181	-0.827697		106	-1.46578	-0.635741
	29	-0.850305	-0.681833		107	-1.41862	-0.653047
	30	-0.80724	-0.470159		108	-1.40153	-0.57729
	31	-0.612027	-0.590229		109	-1.29046	-0.334727
	32	-0.955285	-0.882745		110	-1.19332	-0.304937
	33	-0.713167	-0.970004		111	-1.17897	-0.462008
	34	-0.586013	-1.25494		112	-1.13468	-0.606878
	35	-0.424282	-0.998782		113	-0.96548	-0.721714
	36	-0.348904	-0.917456		114	-1.09991	-0.625131
	37	-0.589708	-0.501737		115	-0.898053	-0.447596
	38	-0.823455	-0.396481		116	-0.857763	-0.368613
	39	-0.730858	-0.250834		117	-0.97131	-0.528244
	40	-0.97305	-0.267603		118	-1.12361	-0.595589
	41	-1.01139	-0.382898		119	-0.941709	-0.481445
	42	-1.39606	-0.483415		120	-0.887338	-0.432529
	43	-1.32854	-0.69358		121	-0.75383	-0.349394
	44	-1.27128	-0.389711		122	-0.83386	-0.377284
	45	-1.41202	-0.37638		123	-0.762949	-0.41626
	46	-1.75595	-0.404734		124	-0.889037	-0.386688
	47	-1.54095	-0.427297		125	-0.992506	-0.479834
	48	-1.2904	-0.542692		126	-0.950164	-0.330662
	49	-1.15682	-0.668314		127	-0.77072	-0.34605
	50	-1.17121	-0.413485		128	-0.82462	-0.334202
	51	-1.20436	-0.33744		129	-0.978124	-0.511558
	0	0	0		130	-0.848377	-0.520936
	1	-0.0595188	-0.147626		131	-0.643798	-0.475775
	2	-0.0998565	-0.30802		132	-0.570754	-0.249351
	3	-0.0903355	-0.229119		133	-0.58861	-0.102404
	4	-0.00684272	-0.22413		134	-0.781635	-0.362049
	5	0.156484	-0.362714		135	-0.936082	-0.400119
	6	-0.0785817	-0.337677		136	-0.843513	-0.283333
	7	-0.143539	-0.3357		137	-0.648849	-0.205445
	8	-0.000949287	-0.353362		138	-0.482348	-0.144179
	9	0.217042	-0.495277		139	-0.485719	-0.113007
	10	0.283184	-0.536518		140	-0.551866	0.0292021
	11	0.446991	-0.444231		141	-0.557319	0.0495706
	12	0.433524	-0.247788		142	-0.55642	0.0465579
	13	0.38036	-0.101275		0	0	0
	14	0.521282	-0.0770113		1	-0.0623387	-0.0512246
	15	0.557298	0.317987		2	0.294871	-0.00291064
	16	0.827622	0.553389		3	0.465518	-0.0395087
	17	1.39544	0.496197		4	0.190566	-0.226703
	18	1.47437	0.397556		5	0.394133	-0.273263
	19	1.79238	0.2564		6	0.0100086	-0.0903345
	20	1.79733	0.449887		7	0.0148061	-0.0107442
	21	1.7629	0.492923		8	0.290997	0.202571
	22	1.92471	0.344013		9	0.084747	0.291908
	23	1.51579	0.187978		10	0.064365	0.526173
	24	1.72178	0.161661		11	0.201885	0.64606
	25	1.69458	-0.0437116		12	0.333874	0.795069
	26	1.85539	-0.216614		13	0.476375	0.769573
	27	2.47377	-0.178289		14	0.380022	0.500721
	28	2.3178	-0.53706		15	0.670976	0.508715
	29	2.15458	-0.781726		16	0.80233	0.467044
	30	2.00702	-0.851126		17	0.70291	0.291098
	31	1.83393	-0.484078		18	0.763856	-0.115234
	32	1.98744	-0.283365		19	0.829678	-0.267635
	33	1.7311	0.123779		20	0.733783	-0.390388
	34	1.84286	-0.10839		21	0.694086	-0.727037
	35	2.13442	-0.412904		22	0.579399	-0.836746
	36	2.42982	-0.371389		23	0.983051	-0.408626
	37	2.78178	0.00164388		24	0.978802	-0.343638
	38	2.57129	-0.0541672		25	0.567767	-0.292542
	39	2.46602	0.0808754		26	0.391371	0.202773
[truncated: 8,657 more rows]

## Sheet: Figure 7
Figure 7F
					LimE ratio (CTRL recruited)												LimE ratio (R+ recruited)													cAR1 ratio (CTRL recruited)												cAR1 ratio (R+ recruited)
Cell Index #	1	2	3	4	5	6	7	8	9	10	11		1	2	3	4	5	6	7	8	9	10	11	12		1	2	3	4	5	6	7	8	9	10	11		1	2	3	4	5	6	7	8	9	10	11	12
	4.20913	2.91606	3.99051	2.68165	3.99964	3.18946	3.79192	3.39338	3.28895	5.78469	3.57434		2.41108	4.23771	3.65729	4.6075	3.3713	4.37367	4.84146	3.3931	1.81042	4.93057	4.42023	3.53205		0.687006	1.30776	0.90416	0.789261	0.946204	1.02375	0.967892	0.935714	1.87536	0.944958	1.07081		0.402481	0.193519	0.3349	0.322466	0.283789	0.242921	0.447624	0.279486	0.333436	0.286514	0.384282	0.204121
	4.14716	3.85112	3.52787	3.36315	3.16588	2.76819	5.00279	3.45506	4.35327	5.8789	3.01308		2.18083	4.89024	4.35843	4.77293	4.3652	3.95071	5.28755	2.9755	2.65672	4.03672	1.52628	2.74465		0.665058	1.34253	0.910128	1.05427	1.41572	0.967544	1.0217	0.69723	1.09341	0.794739	0.679133		0.285949	0.099327	0.296517	0.184437	0.241947	0.279024	0.236431	0.285363	0.295379	0.398684	0.725753	0.403084
	3.32631	2.82409	6.18775	2.87192	2.46384	3.85389	6.97845	3.4609	3.32573	5.99075	3.11889		1.97411	5.87233	3.56567	2.82118	3.54915	5.78479	1.93859	3.09768	8.24974	5.07944	4.43211	4.77589		0.729373	1.1005	1.12909	0.75642	0.997023	1.28466	1.23181	0.515671	0.676172	0.996833	0.610041		0.354976	0.074369	0.704871	0.096072	0.278505	0.228947	0.487156	0.173876	0.233508	0.285099	0.358326	0.263769
	3.67086	3.39752	4.89742	3.03865	5.09598	3.47765	3.85181	2.14402	3.54025	3.90018	2.48191		2.48413	4.98017	3.82395	4.97794	3.45877	5.5868	4.80093	4.10275	4.15132	3.76435	2.80957	4.55213		1.20757	1.65657	1.10673	0.874645	1.14002	1.1619	0.856513	0.863166	0.828487	1.30655	0.544657		0.345466	0.14793	0.44535	0.176757	0.256911	0.201785	0.215193	0.155945	0.364027	0.202613	0.23909	0.16751
	2.30831	3.49833	3.61512	4.38982	2.70402	1.65362	6.39066	4.8438	2.5213	5.23035	3.85587		2.32873	4.68419	5.07346	4.89813	2.70023	5.469	5.3696	8.77463	3.65793	3.35617	5.17642	3.77444		0.799329	1.04157	0.824987	1.06117	1.46167	0.962225	0.950113	1.0256	1.12186	0.741549	0.863335		0.189578	0.110345	0.361719	0.115472	0.395538	0.179353	0.110371	0.189711	0.328623	0.433062	0.151259	0.200841

## Sheet: Figure S1
	Figure S1G																			Figure S1H
										Pearson's r																			Pearson's r
	Cell # Time(s)	1	2	3	4	5	6	7	8	9	10	11	12	13	14	15	16			Cell # Time(s)	1	2	3	4	5	6	7	8	9	10	11	12	13	14	15
	0	-0.3999	-0.5962	-0.3727	-0.5385	-0.5248	-0.5484	-0.425966	-0.363589	-0.345969	-0.291224	-0.537851	-0.468061	-0.380463	-0.505278	-0.498397	-0.454775			0	-0.5008	-0.5324	-0.576	-0.422	-0.5077	-0.5553	-0.0007	-0.4195	-0.5815	-0.2018	-0.518	-0.3466	-0.4641	-0.3568	-0.3727
	7	-0.4205	-0.5717	-0.4019	-0.5558	-0.4992	-0.5528	-0.420867	-0.386835	-0.308155	-0.346682	-0.581157	-0.477643	-0.365656	-0.52258	-0.466126	-0.442051			7	-0.5313	-0.4843	-0.5891	-0.3438	-0.4728	-0.5339	-0.0518	-0.3735	-0.5912	-0.1572	-0.4898	-0.3094	-0.5435	-0.316	-0.3194
	14	-0.4147	-0.4645	-0.3456	-0.5569	-0.5155	-0.5292	-0.449308	-0.403389	-0.321988	-0.402167	-0.582614	-0.498054	-0.383473	-0.501664	-0.461653	-0.422299			14	-0.4929	-0.4243	-0.5919	-0.3001	-0.5212	-0.4838	-0.1211	-0.3416	-0.6103	-0.2357	-0.4827	-0.2986	-0.4901	-0.3778	-0.3108
	21	-0.3741	-0.5027	-0.3477	-0.5163	-0.4984	-0.5089	-0.494906	-0.426456	-0.343999	-0.434551	-0.579706	-0.486729	-0.376748	-0.469377	-0.503696	-0.398469			21	-0.475	-0.4066	-0.6126	-0.3358	-0.5324	-0.4179	-0.0765	-0.3095	-0.5461	-0.2151	-0.456	-0.2538	-0.5043	-0.3151	-0.3655
	28	-0.3299	-0.5667	-0.2994	-0.521	-0.5322	-0.5338	-0.501311	-0.456856	-0.33613	-0.432655	-0.573669	-0.470299	-0.314799	-0.507792	-0.504281	-0.466307			28	-0.5198	-0.4309	-0.637	-0.3279	-0.6665	-0.4322	-0.1242	-0.3308	-0.3541	-0.323	-0.4777	-0.1987	-0.5269	-0.3783	-0.2777
	35	-0.397	-0.5172	-0.3402	-0.5051	-0.5094	-0.528	-0.509708	-0.504198	-0.394851	-0.487338	-0.532038	-0.437214	-0.319843	-0.510666	-0.512053	-0.451242			35	-0.4951	-0.3241	-0.606	-0.2703	-0.6301	-0.3326	-0.1129	-0.2167	-0.3763	-0.2754	-0.4943	-0.1448	-0.5278	-0.5785	-0.2457
	42	-0.4664	-0.5564	-0.3131	-0.5176	-0.5284	-0.5124	-0.541075	-0.504401	-0.362706	-0.537184	-0.521289	-0.498116	-0.337148	-0.483579	-0.528401	-0.497796			42	-0.519	-0.2739	-0.6198	-0.289	-0.6337	-0.2571	-0.1054	-0.149	-0.3945	-0.3757	-0.4714	-0.1225	-0.4876	-0.5654	-0.2455
	49	-0.4888	-0.5325	-0.2887	-0.4821	-0.5148	-0.4873	-0.54672	-0.441202	-0.317957	-0.513332	-0.533609	-0.529818	-0.404742	-0.496871	-0.537272	-0.504774			49	-0.5191	-0.1946	-0.6374	-0.3304	-0.6039	-0.2342	-0.1115	0.0358	-0.3592	-0.3734	-0.4212	-0.1549	-0.4426	-0.5955	-0.1737
	56	-0.4909	-0.517	-0.36	-0.4611	-0.4993	-0.4832	-0.527509	-0.4096	-0.312612	-0.575342	-0.525366	-0.519186	-0.44344	-0.485482	-0.57121	-0.530646			56	-0.5227	-0.1731	-0.6249	-0.3062	-0.5616	-0.188	-0.1259	-0.0656	-0.2931	-0.3528	-0.4216	-0.0933	-0.283	-0.4998	-0.157
	63	-0.5029	-0.437	-0.4034	-0.5098	-0.5024	-0.4943	-0.527947	-0.414375	-0.256653	-0.53029	-0.474037	-0.524933	-0.480358	-0.507045	-0.574557	-0.441166			63	-0.5441	-0.0897	-0.6124	-0.3465	-0.4995	-0.121	-0.1322	-0.1035	-0.2826	-0.3372	-0.2457	-0.0678	-0.0449	-0.3861	-0.169
	70	-0.5233	-0.3608	-0.4644	-0.521	-0.5349	-0.5004	-0.557893	-0.422777	-0.289188	-0.475457	-0.445841	-0.537732	-0.538422	-0.532275	-0.574807	-0.462527			70	-0.5821	-0.0134	-0.5194	-0.4103	-0.4147	-0.115	-0.1753	-0.2342	-0.3303	-0.4091	-0.2768	-0.118	-0.09	-0.3256	-0.1633
	77	-0.4949	-0.6183	-0.4711	-0.5569	-0.516	-0.4702	-0.578688	-0.422248	-0.312738	-0.455741	-0.452566	-0.495394	-0.516051	-0.518789	-0.551993	-0.403862			77	-0.6172	0.0403	-0.4207	-0.408	-0.523	-0.0908	-0.1852	-0.3236	-0.299	-0.462	-0.3027	-0.2909	-0.1847	-0.1747	-0.1672
	84	-0.4839	-0.6034	-0.4287	-0.5405	-0.5117	-0.479	-0.530862	-0.344302	-0.356248	-0.438664	-0.445737	-0.543127	-0.517415	-0.482256	-0.525945	-0.47547			84	-0.6215	0.0485	-0.2799	-0.482	-0.5028	-0.0646	-0.1763	-0.259	-0.2913	-0.4987	-0.3897	-0.4368	-0.2357	-0.2519	-0.1377
	91	-0.4484	-0.6311	-0.4213	-0.54	-0.5092	-0.4763	-0.517618	-0.326938	-0.300467	-0.417564	-0.425795	-0.508573	-0.538794	-0.464331	-0.530368	-0.463619			91	-0.6501	0.0251	-0.3202	-0.5055	-0.4183	-0.1722	-0.2586	-0.1992	-0.3071	-0.4687	-0.4411	-0.4154	-0.1803	-0.1558	-0.1438
	98	-0.4407	-0.6255	-0.493	-0.5323	-0.4861	-0.4693	-0.476003	-0.331823	-0.234062	-0.417609	-0.454798	-0.512587	-0.549968	-0.500673	-0.50264	-0.452177			98	-0.6757	0.0818	-0.3366	-0.5317	-0.3795	-0.1386	-0.2582	-0.2218	-0.3418	-0.4907	-0.4093	-0.4739	-0.1416	-0.233	-0.0941
	105	-0.4094	-0.5674	-0.4991	-0.4572	-0.5047	-0.465	-0.518508	-0.333555	-0.198394	-0.398364	-0.455014	-0.448932	-0.522944	-0.487729	-0.468563	-0.482314			105	-0.6588	-0.0241	-0.3362	-0.5889	-0.356	-0.1834	-0.2049	-0.2676	-0.3539	-0.5151	-0.4318	-0.4832	-0.1804	-0.2162	-0.0694
	112	-0.4275	-0.5777	-0.4566	-0.5012	-0.5053	-0.4507	-0.394984	-0.381303	-0.185732	-0.39208	-0.450061	-0.484548	-0.507775	-0.479671	-0.445415	-0.432698			112	-0.6293	-0.1044	-0.4053	-0.5847	-0.4018	-0.1434	-0.1955	-0.1994	-0.3762	-0.4814	-0.466	-0.2956	-0.1946	-0.211	-0.0241
	119	-0.4097	-0.5746	-0.5202	-0.5231	-0.4738	-0.4589	-0.364702	-0.422028	-0.163097	-0.325536	-0.462799	-0.393431	-0.476766	-0.458571	-0.412827	-0.429878			119	-0.6347	-0.204	-0.4067	-0.6065	-0.4724	-0.1984	-0.2688	-0.2275	-0.3254	-0.4613	-0.4809	-0.3067	-0.2059	-0.1696	0.0046
	126	-0.3686	-0.6525	-0.5036	-0.4947	-0.5119	-0.4293	-0.346938	-0.396527	-0.0766517	-0.308333	-0.497262	-0.449918	-0.479221	-0.489572	-0.391336	-0.44732			126	-0.586	-0.2805	-0.3851	-0.6051	-0.4298	-0.2689	-0.2868	-0.2707	-0.1453	-0.5076	-0.4555	-0.2534	-0.2994	-0.197	-0.0192
	133	-0.3874	-0.6834	-0.4773	-0.5253	-0.5065	-0.4255	-0.359232	-0.387233	0.109466	-0.330595	-0.530954	-0.419427	-0.507164	-0.509522	-0.366067	-0.523695			133	-0.5394	-0.3842	-0.3556	-0.5836	-0.4403	-0.3307	-0.389	-0.3055	-0.4136	-0.463	-0.4429	-0.2375	-0.2916	-0.3445	0.0224
	140	-0.4189	-0.6827	-0.4637	-0.4919	-0.5371	-0.4188	-0.362239	-0.397989	0.111769	-0.337196	-0.529065	-0.339815	-0.457527	-0.509376	-0.376362	-0.545651			140	-0.4456	-0.4578	-0.3887	-0.5607	-0.4529	-0.4408	-0.302	-0.3146	-0.2979	-0.5005	-0.3741	-0.2041	-0.2403	-0.2307	-0.0672

## Sheet: Figure S2
	Figure S2E																							Figure S2H
										Pearson's r																							Pearson's r
	Cell # Time(s)	1	2	3	4	5	6	7	8	9	10	11	12	13	14	15	16	17	18	19				Cell # Time(s)	1	2	3	4	5	6	7	8	9	10	11	12	13	14	15
	0	-0.1691	-0.346195	-0.379005	-0.335895	-0.246241	-0.318533	-0.359184	-0.247795	-0.3302	-0.415	-0.3251	-0.4168	-0.5496	-0.5118	-0.6789	-0.2304	-0.3273	-0.4179	-0.26				0	-0.4713	-0.2682	-0.4537	-0.2987	-0.2817	-0.44	-0.5577	-0.6498	-0.4042	-0.4813	-0.5408	-0.4789	-0.3238	-0.405	-0.5074
	7	-0.1964	-0.34728	-0.362668	-0.384176	-0.264067	-0.328041	-0.378294	-0.263265	-0.2748	-0.4506	-0.3598	-0.457	-0.5327	-0.541	-0.6444	-0.194	-0.3026	-0.3673	-0.2674				7	-0.4533	-0.348	-0.4706	-0.3406	-0.2789	-0.4261	-0.5996	-0.7448	-0.3449	-0.5329	-0.5572	-0.5309	-0.3684	-0.5101	-0.5152
	14	-0.2233	-0.362633	-0.42815	-0.370175	-0.318951	-0.396685	-0.301301	-0.270188	-0.3105	-0.4437	-0.3509	-0.5441	-0.4803	-0.5891	-0.657	-0.1078	-0.3016	-0.445	-0.2476				14	-0.5428	-0.3252	-0.4946	-0.3305	-0.2874	-0.4585	-0.6552	-0.7172	-0.4256	-0.5244	-0.6704	-0.5378	-0.3335	-0.4948	-0.5388
	21	-0.2068	-0.380635	-0.425639	-0.34262	-0.373243	-0.433826	-0.361334	-0.355295	-0.3154	-0.382	-0.3933	-0.5933	-0.4867	-0.6366	-0.6213	-0.1152	-0.3015	-0.4636	-0.2241				21	-0.5899	-0.4372	-0.5489	-0.3215	-0.2245	-0.4522	-0.6718	-0.6824	-0.478	-0.548	-0.6483	-0.6306	-0.3684	-0.4919	-0.4921
	28	-0.2169	-0.355888	-0.414562	-0.329767	-0.350006	-0.434756	-0.363703	-0.366292	-0.363	-0.3973	-0.4611	-0.6024	-0.4788	-0.6212	-0.6228	-0.1213	-0.2817	-0.4622	-0.2202				28	-0.5669	-0.3521	-0.5785	-0.3435	-0.2279	-0.4647	-0.6482	-0.6859	-0.5339	-0.5422	-0.6901	-0.5995	-0.3448	-0.5119	-0.5041
	35	-0.1302	-0.388332	-0.39996	-0.402728	-0.316222	-0.459886	-0.454611	-0.340338	-0.3989	-0.4308	-0.4929	-0.6185	-0.5401	-0.6262	-0.6178	-0.186	-0.2803	-0.4501	-0.201				35	-0.5609	-0.3725	-0.5932	-0.3347	-0.2728	-0.4637	-0.5915	-0.7009	-0.5548	-0.5597	-0.6162	-0.625	-0.3523	-0.5573	-0.5164
	42	-0.1635	-0.38865	-0.451972	-0.426884	-0.339896	-0.467235	-0.40048	-0.314246	-0.4041	-0.4365	-0.5415	-0.6648	-0.5218	-0.6061	-0.6343	-0.2251	-0.3093	-0.4436	-0.1538				42	-0.563	-0.2811	-0.5915	-0.292	-0.1962	-0.4313	-0.6298	-0.7144	-0.5452	-0.5889	-0.5724	-0.5889	-0.3249	-0.5647	-0.5366
	49	-0.1426	-0.408017	-0.437269	-0.41215	-0.384662	-0.437521	-0.421642	-0.402106	-0.4715	-0.4188	-0.5355	-0.627	-0.4908	-0.565	-0.6403	-0.2851	-0.3185	-0.4315	-0.1905				49	-0.6085	-0.333	-0.632	-0.3175	-0.2608	-0.4083	-0.5704	-0.7209	-0.5721	-0.5647	-0.5526	-0.5772	-0.1978	-0.5999	-0.4994
	56	-0.1459	-0.400413	-0.34434	-0.36758	-0.350023	-0.51849	-0.470001	-0.340997	-0.4656	-0.4171	-0.5577	-0.669	-0.5132	-0.6148	-0.6687	-0.3033	-0.248	-0.4281	-0.187				56	-0.6353	-0.308	-0.5818	-0.3681	-0.3128	-0.4669	-0.5284	-0.6614	-0.5401	-0.4829	-0.5735	-0.5609	-0.1712	-0.5817	-0.3685
	63	-0.206	-0.398682	-0.353776	-0.395066	-0.346315	-0.480418	-0.440636	-0.347579	-0.5065	-0.3673	-0.5401	-0.6864	-0.5719	-0.5708	-0.7045	-0.3339	-0.2746	-0.4124	-0.183				63	-0.6381	-0.3107	-0.5975	-0.299	-0.2533	-0.4416	-0.4617	-0.6228	-0.5588	-0.4533	-0.5252	-0.5973	-0.1323	-0.5311	-0.381
	70	-0.2099	-0.458868	-0.278328	-0.358899	-0.400841	-0.420671	-0.485976	-0.313534	-0.5112	-0.1632	-0.5475	-0.6481	-0.5998	-0.6071	-0.657	-0.3186	-0.2868	-0.3921	-0.2478				70	-0.6605	-0.2027	-0.5916	-0.4097	-0.2142	-0.4443	-0.4036	-0.5947	-0.5842	-0.315	-0.4585	-0.5962	-0.1022	-0.4889	-0.4419
	77	-0.299	-0.389958	-0.202802	-0.354958	-0.362103	-0.463808	-0.421826	-0.32972	-0.4621	-0.2351	-0.5559	-0.6362	-0.6511	-0.6009	-0.6318	-0.3427	-0.3227	-0.4196	-0.1757				77	-0.6209	-0.3258	-0.5832	-0.3718	-0.1724	-0.3682	-0.3971	-0.5925	-0.6407	-0.3303	-0.4637	-0.5892	-0.0485	-0.4551	-0.3932
	84	-0.3121	-0.3356	-0.226199	-0.401232	-0.349098	-0.444091	-0.44907	-0.331592	-0.4457	-0.1347	-0.5181	-0.5865	-0.6227	-0.6178	-0.6227	-0.3031	-0.2665	-0.3586	-0.1927				84	-0.6116	-0.3156	-0.5823	-0.3788	-0.2178	-0.3226	-0.398	-0.5631	-0.6547	-0.3475	-0.4344	-0.5903	0.029	-0.4289	-0.4143
	91	-0.2443	-0.425827	-0.208615	-0.338963	-0.355717	-0.323064	-0.404303	-0.377805	-0.4809	-0.2315	-0.519	-0.5331	-0.6325	-0.6508	-0.6503	-0.3029	-0.2709	-0.382	-0.2449				91	-0.552	-0.4149	-0.5524	-0.3705	-0.2776	-0.189	-0.3806	-0.5131	-0.6673	-0.3506	-0.4699	-0.5504	-0.01	-0.4318	-0.4369
	98	-0.0581	-0.384292	-0.242979	-0.387307	-0.42466	-0.329645	-0.430281	-0.322802	-0.5237	-0.2338	-0.5717	-0.4632	-0.627	-0.6008	-0.6719	-0.3343	-0.2521	-0.3754	-0.2276				98	-0.5316	-0.443	-0.5552	-0.3291	-0.1995	-0.1704	-0.42	-0.5469	-0.654	-0.2788	-0.4521	-0.4845	-0.0628	-0.41	-0.4999
	105	-0.0984	-0.3796	-0.205337	-0.411457	-0.412616	-0.287426	-0.42638	-0.301295	-0.5407	-0.2192	-0.5724	-0.4829	-0.6246	-0.5515	-0.716	-0.2882	-0.2465	-0.3917	-0.169				105	-0.5554	-0.369	-0.5236	-0.2255	-0.1962	-0.1713	-0.384	-0.4831	-0.6823	-0.1748	-0.4056	-0.5322	-0.1533	-0.3666	-0.4405
	112	-0.1045	-0.354012	-0.265883	-0.425735	-0.405649	-0.271907	-0.422846	-0.274544	-0.5779	-0.2493	-0.4861	-0.505	-0.6167	-0.5546	-0.6852	-0.3465	-0.2966	-0.3704	-0.2038				112	-0.5372	-0.4759	-0.4929	-0.2315	-0.2069	-0.1441	-0.4295	-0.4539	-0.6543	-0.1153	-0.4501	-0.5045	-0.172	-0.4271	-0.3528
	119	-0.1308	-0.371486	-0.168164	-0.431835	-0.399512	-0.371519	-0.368216	-0.297205	-0.5499	-0.3044	-0.4673	-0.5272	-0.6038	-0.5977	-0.6873	-0.3753	-0.3279	-0.3255	-0.2087				119	-0.5323	-0.4871	-0.4541	-0.2252	-0.2134	-0.2034	-0.3883	-0.5533	-0.6669	-0.1501	-0.456	-0.4984	-0.3254	-0.4758	-0.3917
	126	-0.1695	-0.428589	-0.2128	-0.450748	-0.444922	-0.346379	-0.349829	-0.330246	-0.5466	-0.3527	-0.4774	-0.5027	-0.5254	-0.609	-0.681	-0.38	-0.3053	-0.3152	-0.2495				126	-0.5087	-0.4813	-0.4338	-0.2289	-0.2358	-0.3367	-0.3748	-0.5951	-0.6595	-0.1631	-0.5536	-0.5199	-0.3015	-0.4893	-0.4053
	133	-0.2052	-0.373318	-0.206481	-0.377451	-0.431767	-0.341275	-0.386611	-0.343324	-0.5142	-0.3627	-0.45	-0.5141	-0.475	-0.5861	-0.6439	-0.3371	-0.296	-0.3508	-0.2778				133	-0.4476	-0.4212	-0.3939	-0.2291	-0.2409	-0.3915	-0.3582	-0.6049	-0.5917	-0.2486	-0.2181	-0.471	-0.3009	-0.5182	-0.4134
	140	-0.2518	-0.2986	-0.251018	-0.414397	-0.40504	-0.404467	-0.328186	-0.384826	-0.4383	-0.3496	-0.5433	-0.4964	-0.4934	-0.618	-0.6288	-0.3178	-0.3433	-0.3347	-0.2576				140	-0.4133	-0.4038	-0.3575	-0.2449	-0.3098	-0.3777	-0.3117	-0.6449	-0.5999	-0.3606	-0.4056	-0.4731	-0.2811	-0.5169	-0.4082

## Sheet: Figure S5
	Figure S5C																			Figure S5C
										Pearson's r																			Pearson's r
	Cell # Time(s)	1	2	3	4	5	6	7	8	9	10	11	12	13	14	15	16			Cell # Time(s)	1	2	3	4	5	6	7	8	9	10	11	12	13	14	15	16	17
	0	0.7013	0.7004	0.4232	0.6499	0.7019	0.6843	0.7436	0.5902	0.7469	0.7469	0.5676	0.6	0.766	0.5008	0.732	0.5806			0	-0.0156	-0.0385	-0.0078	-0.0773	0.1596	0.078	-0.0345	-0.1998	0.0497	-0.1175	0.0712	-0.1179	0.2351	-0.1537	0.332	-0.3133	-0.2165
	7	0.6911	0.6961	0.4564	0.6637	0.7419	0.6919	0.7307	0.6292	0.7203	0.7291	0.5353	0.6018	0.7711	0.4532	0.7472	0.5783			7	-0.0171	-0.0526	0.0323	-0.0664	0.146	0.1913	-0.0244	0.062	0.0602	-0.1273	0.0926	-0.2117	0.2724	-0.1399	0.2599	-0.2426	-0.2811
	14	0.6788	0.6976	0.5099	0.65	0.7611	0.6836	0.7214	0.536	0.7217	0.7117	0.5073	0.582	0.7523	0.4516	0.7429	0.5495			14	-0.0366	-0.0049	0.0806	-0.0789	0.1309	0.0811	-0.0396	0.1255	-0.0008	-0.1733	0.0478	-0.0924	0.3225	-0.1261	0.1408	-0.2704	-0.264
	21	0.6826	0.6864	0.5776	0.6609	0.7591	0.7004	0.7128	0.5867	0.686	0.6492	0.4807	0.6128	0.7438	0.4832	0.7362	0.5169			21	-0.0027	-0.0542	0.0439	-0.0642	0.2023	0.0002	0.0051	0.2248	0.014	-0.0311	0.0775	-0.1006	0.3166	-0.0807	0.1702	-0.2469	-0.3224
	28	0.6028	0.6536	0.5725	0.6719	0.7563	0.7001	0.7161	0.5412	0.7191	0.6636	0.415	0.5891	0.7527	0.4553	0.7225	0.5403			28	-0.0172	-0.0755	-0.0207	-0.1212	0.0607	0.0505	-0.0683	0.1725	0.2098	-0.0567	0.1431	0.0365	0.3734	-0.0882	0.1782	-0.1493	-0.3052
	35	0.6571	0.6644	0.6214	0.6956	0.7379	0.6886	0.6947	0.4812	0.6857	0.715	0.3634	0.5597	0.76	0.5584	0.7194	0.535			35	-0.0325	-0.09	-0.0637	-0.0838	0.0469	0.0787	-0.0268	0.102	0.2907	-0.0321	0.1383	0.0457	0.3824	-0.0058	0.1838	-0.2635	-0.2835
	42	0.6944	0.6454	0.6065	0.6776	0.6257	0.7276	0.7169	0.4532	0.6542	0.7507	0.4031	0.5512	0.7672	0.5091	0.7006	0.5327			42	-0.0246	-0.0657	-0.092	-0.1004	0.0638	0.0635	-0.0095	0.0208	0.2401	-0.0915	0.1271	0.1124	0.3553	-0.0523	0.1449	-0.1941	-0.2567
	49	0.7037	0.6909	0.6544	0.6597	0.5172	0.7578	0.6825	0.3967	0.6697	0.745	0.416	0.517	0.7054	0.5157	0.7136	0.4846			49	-0.0352	-0.0553	-0.1702	-0.1008	0.0797	-0.0326	-0.0666	0.0071	0.2353	-0.1081	0.1052	0.1864	0.3386	-0.0565	0.1733	-0.1942	-0.3575
	56	0.7082	0.602	0.6717	0.6401	0.4822	0.7726	0.6803	0.3682	0.6875	0.7704	0.4227	0.4541	0.7332	0.5214	0.7327	0.4606			56	-0.0282	-0.0106	-0.1692	-0.1437	0.2161	-0.0651	-0.0388	0.1194	0.1403	-0.0069	0.1102	0.0392	0.2577	-0.1245	0.289	-0.1955	-0.3335
	63	0.6475	0.604	0.6512	0.6396	0.4943	0.7809	0.636	0.3115	0.5947	0.7801	0.4518	0.4203	0.8046	0.5834	0.7448	0.4735			63	-0.054	0.0175	-0.1925	-0.2011	0.0494	-0.0642	-0.0192	-0.0162	0.1556	-0.0038	0.0442	0.0548	0.2187	-0.1595	0.3479	-0.0973	-0.3704
	70	0.6483	0.5845	0.6623	0.5952	0.5747	0.7731	0.5823	0.3197	0.5949	0.7396	0.4608	0.3512	0.7578	0.5924	0.7677	0.4736			70	-0.0817	-0.0495	-0.145	-0.1929	0.1314	-0.036	0.0277	-0.0896	0.2421	-0.0281	-0.0152	0.0667	0.1917	-0.133	0.2946	-0.1602	-0.1859
	77	0.6893	0.582	0.636	0.5987	0.6803	0.7757	0.623	0.2868	0.6266	0.7458	0.5177	0.3811	0.7816	0.6426	0.7383	0.3822			77	-0.0557	-0.0453	-0.2005	-0.2724	0.1485	0.0693	0.0379	-0.1995	0.1115	-0.007	0.0249	-0.0577	0.2443	-0.1026	0.3172	-0.19	-0.1754
	84	0.627	0.5302	0.5786	0.5179	0.7359	0.755	0.6021	0.2683	0.6267	0.762	0.5318	0.3967	0.7792	0.6228	0.7075	0.3483			84	-0.077	-0.0345	-0.1443	-0.2569	0.173	0.013	0.0039	-0.0914	0.1021	0.0774	-0.1045	-0.0266	0.2631	-0.1175	0.325	-0.2119	-0.235
	91	0.6655	0.4566	0.6021	0.4823	0.7458	0.7422	0.6061	0.2607	0.5887	0.7237	0.5406	0.4056	0.7338	0.6822	0.6522	0.3322			91	-0.096	-0.0067	-0.1055	-0.2143	0.1102	-0.0491	-0.0104	0.0795	0.0768	0.086	-0.0568	0.0003	0.2498	-0.0832	0.2195	-0.2236	-0.1676
	98	0.6345	0.3529	0.5608	0.498	0.7513	0.7258	0.4213	0.3377	0.6372	0.7313	0.5378	0.3795	0.7395	0.7128	0.6095	0.3616			98	-0.0453	-0.0539	-0.0959	-0.2704	-0.0647	0.0451	0.0106	0.23	0.1109	0.1044	-0.0059	0.0031	0.2802	-0.0697	0.2074	-0.2134	-0.1817
	105	0.6133	0.3963	0.6651	0.6062	0.7128	0.6986	0.3336	0.2883	0.6457	0.7433	0.6266	0.3043	0.7509	0.7063	0.5717	0.4026			105	-0.1063	-0.033	-0.1026	-0.2541	-0.0476	-0.0143	-0.034	0.2514	0.1527	0.0842	0.025	0.0521	0.2885	-0.0891	0.2342	-0.1828	-0.2169
	112	0.6701	0.4285	0.6335	0.719	0.7036	0.6869	0.284	0.2641	0.6591	0.7177	0.7307	0.3287	0.71	0.6591	0.5223	0.4212			112	-0.083	-0.0719	-0.1433	-0.157	0.183	0.0491	-0.1036	0.2065	0.0841	0.0781	-0.0003	0.0785	0.1705	-0.0053	0.259	-0.0802	-0.2683
	119	0.6333	0.4804	0.6795	0.748	0.7097	0.7016	0.2687	0.2505	0.6132	0.7149	0.7373	0.3148	0.718	0.6266	0.5947	0.4484			119	-0.0575	-0.139	-0.1175	-0.1414	0.1458	0.0176	-0.111	0.2445	0.1089	0.0959	0.0341	0.0507	0.1874	0.0121	0.3451	-0.0238	-0.2555
	126	0.6366	0.5677	0.6587	0.601	0.699	0.7219	0.3164	0.2668	0.6208	0.7159	0.7408	0.3851	0.7466	0.6339	0.5887	0.4373			126	0.013	-0.0867	-0.1339	-0.124	0.2509	0.0298	-0.0953	0.2495	0.0368	0.0866	-0.0146	-0.0319	0.185	0.0035	0.4039	-0.0108	-0.2786
	133	0.5863	0.6412	0.6117	0.4236	0.6815	0.7672	0.369	0.2674	0.6679	0.7168	0.7289	0.4044	0.7785	0.5715	0.6	0.4709			133	0.0189	-0.1068	-0.0889	-0.1583	0.2284	-0.1102	-0.0333	-0.0155	0.0396	0.0734	-0.0821	-0.0152	0.2423	0.2595	0.2739	-0.0464	-0.2478
	140	0.622	0.6757	0.6147	0.3407	0.6955	0.7781	0.4685	0.3012	0.6793	0.7264	0.7359	0.4412	0.7637	0.5585	0.6666	0.4796			140	-0.0022	-0.0698	-0.0866	-0.0308	0.2029	-0.1363	-0.1261	-0.1197	-0.0431	0.0811	-0.1586	-0.0373	0.2982	0.2332	0.2665	-0.0768	-0.2773

## Sheet: Figure S8
	Figure S8A											Figure S8C					Figure S8D									Figure S8F							Figure S8H							Figure S8J
	Time(s)	PHCrac Norm. cytosolic Intensity Cell #1	CynA Norm. cytosolic Intensity Cell #1	PHCrac Norm. cytosolic Intensity Cell #2	CynA Norm. cytosolic Intensity Cell #2	PHCrac Norm. cytosolic Intensity Cell #3	CynA Norm. cytosolic Intensity Cell #3	PHCrac Norm. cytosolic Intensity Cell #4	CynA Norm. cytosolic Intensity Cell #4			Time(s)	PTEN Norm. cytosolic Intensity mean	PTEN Norm. cytosolic Intensity SEM			Time(s)	PTEN Norm. cytosolic Intensity Cell #1	PTEN Norm. cytosolic Intensity Cell #2	PTEN Norm. cytosolic Intensity Cell #3	PTEN Norm. cytosolic Intensity Cell #4	PTEN Norm. cytosolic Intensity Cell #5	PTEN Norm. cytosolic Intensity Cell #6			Time(s)	PHCrac Norm. cytosolic Intensity mean	PHCrac Norm. cytosolic Intensity SEM	Gβγ Norm. cytosolic Intensity mean	Gβγ Norm. cytosolic Intensity SEM			Time(s)	PHCrac Norm. cytosolic Intensity mean	PHCrac Norm. cytosolic Intensity SEM	cAR1 Norm. cytosolic Intensity mean	cAR1 Norm. cytosolic Intensity SEM			Time(s)	PHCrac Norm. cytosolic Intensity mean	PHCrac Norm. cytosolic Intensity SEM	R(+8)-Pre Norm. cytosolic Intensity mean	R(+8)-Pre Norm. cytosolic Intensity SEM
	-22.5	1.00456	1.02432	1.01363	1.08006	1.03628	0.97248	1.00063	1.01299			-22.5	0.998089	0.0133251			-22.5	1.03116	0.96517	1.01176	0.99586	1.00633	1.06663			-22.5	0.993583	0.00953332	1.00656	0.0242236			-22.5	0.999935	0.010023	0.974566	0.0104484			-240	1.00144	0.0173484	1.01914	0.0134195
	-20	1.01998	1.06528	0.96363	1.07089	0.97011	0.9817	1.00247	1.00237			-20	1.01613	0.010297			-20	1.02675	0.94818	1.00774	1.01756	0.99771	1.02378			-20	0.994409	0.00856925	1.01026	0.0358822			-20	1.01074	0.0132968	1.01641	0.0216101			-228	0.95616	0.0231617	1.01209	0.0137996
	-17.5	1.03695	1.00718	1.00783	1.04939	0.96577	1.08829	0.96734	1.00604			-17.5	1.0068	0.016453			-17.5	1.06457	0.97217	1.05979	1.02121	1.01119	1.03392			-17.5	0.999862	0.013474	0.933397	0.0297172			-17.5	1.00557	0.0108061	0.978623	0.0125624			-216	0.990538	0.0275552	1.00689	0.0095901
	-15	1.00634	0.99339	1.0037	1.03999	1.02102	0.91167	0.96886	1.01883			-15	1.02821	0.00968992			-15	1.06264	0.89773	1.05535	1.07894	1.00301	1.00434			-15	1.00075	0.00820817	0.98306	0.0561408			-15	1.00755	0.00994027	0.996302	0.0160278			-204	0.978262	0.013604	1.00942	0.013242
	-12.5	1.02296	1.0064	1.03056	0.93824	1.0857	0.90823	1.02228	1.00093			-12.5	1.01464	0.0153035			-12.5	1.15042	0.93635	1.03218	0.98638	0.95725	0.95209			-12.5	0.992197	0.0090671	1.00107	0.0294681			-12.5	1.01008	0.0116063	1.03312	0.0179771			-192	0.992955	0.0162832	1.01381	0.0112068
	-10	1.03152	1.04265	0.99888	1.01003	0.98787	1.09798	1.02386	0.99087			-10	0.985511	0.0134278			-10	1.09563	0.99834	1.0384	1.06597	0.98027	1.07186			-10	0.998125	0.00823881	1.01196	0.0284272			-10	0.984317	0.0086673	1.01181	0.0138821			-180	0.991857	0.00878052	1.02591	0.0152162
	-7.5	0.99939	0.98549	0.96891	0.9285	1.07218	0.94685	1.01301	0.98488			-7.5	1.03102	0.0220503			-7.5	1.13997	1.14784	1.01165	0.96864	0.89945	1.02468			-7.5	0.997111	0.00615426	1.01919	0.025517			-7.5	0.987531	0.0134806	0.992193	0.0233195			-168	0.971706	0.0145361	1.00366	0.0104022
	-5	0.98435	0.96699	0.99968	0.98413	1.01013	0.97615	1.03886	0.95448			-5	1.02146	0.0244819			-5	1.0754	0.97161	0.97016	0.99936	1.00298	0.99107			-5	1.01206	0.00696157	0.976837	0.0235579			-5	0.991801	0.00807629	1.00146	0.0204577			-156	0.97578	0.0166192	1.00485	0.0130243
	-2.5	0.98718	0.97987	1.00091	0.95369	0.96046	1.0153	1.04478	1.02339			-2.5	1.04048	0.0216862			-2.5	1.07665	0.89285	1.05096	0.92361	0.96117	1.08823			-2.5	1.00902	0.00827391	1.02038	0.0294004			-2.5	1.00538	0.0103215	0.995741	0.0107604			-144	0.990948	0.00893527	0.994907	0.00948491
	0	0.95941	0.97233	1.05122	0.98667	0.98726	1.03934	1.01165	1.00347			0	1.01477	0.019117			0	1.10529	0.92506	1.01597	1.01308	1.00031	1.01929			0	1.0027	0.0126764	1.04884	0.0246436			0	1.00183	0.0138199	0.999776	0.0183528			-132	0.980818	0.00981374	0.998522	0.00951542
	2.5	0.94735	0.95611	0.96105	0.95842	0.90322	1.06201	0.90626	1.00174			2.5	1.00789	0.0177661			2.5	1.06226	0.95399	1.05225	0.99634	1.04028	1.07747			2.5	1.00605	0.0241955	0.93841	0.0455419			2.5	0.977768	0.00920873	0.990453	0.0254451			-120	0.958947	0.0164799	0.979562	0.0145771
	5	0.86058	0.97621	0.74302	0.98988	0.60787	1.25052	0.67878	1.14722			5	1.04433	0.0160575			5	1.05788	1.06122	1.07101	0.95904	0.994	1.00013			5	0.973429	0.0155315	0.943968	0.027656			5	0.973047	0.0243245	0.996316	0.0292973			-108	1.00998	0.0318332	0.983969	0.0161725
	7.5	0.71562	1.05954	0.58883	1.19499	0.53975	1.14644	0.67204	1.12588			7.5	1.11816	0.019115			7.5	1.05448	1.3041	1.05555	1.08141	1.12777	1.00225			7.5	0.803079	0.0275349	1.03031	0.0567849			7.5	0.805685	0.0352929	0.974822	0.0204499			-96	0.992917	0.010386	0.990959	0.0147829
	10	0.64939	1.17688	0.56188	1.36201	0.60688	1.15065	0.81356	1.32357			10	1.22401	0.0292076			10	1.24831	1.49295	1.11707	1.10408	1.20587	1.17518			10	0.736805	0.030233	0.991192	0.0536868			10	0.69451	0.0299009	0.953806	0.0295569			-84	1.03643	0.0358583	0.988338	0.00965489
	12.5	0.66777	1.24566	0.57687	1.30834	0.81649	1.28822	0.91378	1.44748			12.5	1.30674	0.0413271			12.5	1.43339	1.3935	1.1963	1.14401	1.36714	1.18381			12.5	0.819302	0.0336564	1.01649	0.0597157			12.5	0.76192	0.0298711	0.964429	0.0331538			-72	0.970075	0.0139762	0.982047	0.00909705
	15	0.68991	1.33628	0.5897	1.34755	0.93205	1.33263	1.00193	1.30804			15	1.35586	0.0435127			15	1.37695	1.24341	1.30944	1.32673	1.53011	1.15907			15	0.899435	0.0309673	1.0386	0.0682053			15	0.879265	0.0264569	0.987941	0.0278666			-60	1.01047	0.0213352	1.01279	0.0110508
	17.5	0.80338	1.40113	0.65736	1.43643	1.0075	1.37316	0.95777	1.34874			17.5	1.34103	0.0531386			17.5	1.23659	1.11286	1.45934	1.38667	1.53243	1.21692			17.5	0.918415	0.0201144	1.00802	0.071467			17.5	0.914701	0.0209014	0.992274	0.0355164			-48	1.02727	0.0195131	0.99739	0.0113512
	20	0.86172	1.32942	0.76207	1.51652	1.05082	1.36643	0.96382	1.4416			20	1.31942	0.0547606			20	1.23559	1.20783	1.468	1.39275	1.56386	1.49273			20	0.95438	0.0239618	1.02676	0.0531951			20	0.935308	0.0203811	0.965748	0.0301804			-36	1.05247	0.0263221	1.00795	0.0116165
	22.5	0.93206	1.33739	0.84047	1.6687	1.02771	1.45134	1.03149	1.44482			22.5	1.25495	0.0436378			22.5	1.26409	1.10179	1.42325	1.39707	1.58362	1.59872			22.5	0.966863	0.0227014	1.05964	0.0663095			22.5	0.964788	0.0394896	1.02899	0.0446835			-24	1.00852	0.0241341	0.996055	0.00879649
	25	0.98585	1.37045	0.86201	1.71811	1.08457	1.42022	0.98348	1.36548			25	1.23	0.0442174			25	1.17276	1.0784	1.32884	1.35367	1.48779	1.53306			25	0.986873	0.0161999	1.03409	0.0819514			25	0.948522	0.0265322	0.987095	0.0314552			-12	1.03606	0.0347752	1.0067	0.0118973
	27.5	1.00152	1.34081	0.90591	1.79992	1.07763	1.55336	0.99197	1.33104			27.5	1.22968	0.0399632			27.5	1.26111	1.20013	1.26662	1.25488	1.44969	1.3285			27.5	1.00372	0.0190451	0.986814	0.042515			27.5	0.979204	0.0315551	0.992511	0.0398557			0	1.06639	0.0333248	0.96505	0.0285825
	30	1.03204	1.34267	0.9471	1.81694	0.97177	1.5616	0.96725	1.43273			30	1.2375	0.0451877			30	1.3759	1.17839	1.21704	1.11853	1.50903	1.46507			30	0.995313	0.016951	0.985721	0.0369783			30	0.982954	0.0373228	1.01702	0.0456268			12	1.06546	0.032543	0.814203	0.0501629
	32.5	0.99421	1.3514	0.94679	1.79387	1.05508	1.70319	0.9185	1.3406			32.5	1.25206	0.0491572			32.5	1.4397	1.28973	1.12536	1.17949	1.32018	1.23681			32.5	0.977857	0.0129065	0.997202	0.0630768			32.5	0.982761	0.0283046	1.00976	0.0354792			24	1.05692	0.0251138	0.648288	0.0466712
	35	1.00491	1.32264	0.95767	1.81444	1.06528	1.59016	1.00378	1.27843			35	1.25691	0.0540717			35	1.50178	1.27479	1.09005	1.0637	1.27802	1.3718			35	0.998287	0.0174397	0.989432	0.0488469			35	0.97222	0.0321937	0.99129	0.0356145			36	1.04051	0.0228759	0.571765	0.0505822
	37.5	0.9843	1.3482	0.95322	1.83478	1.06977	1.58491	1.02827	1.2999			37.5	1.24909	0.06049			37.5	1.5245	1.48048	1.06188	1.04072	1.12115	1.41043			37.5	0.990723	0.0260205	1.00406	0.0496783			37.5	0.968986	0.0148811	1.04211	0.0503559			48	1.05192	0.0391682	0.561316	0.0475367
	40	1.03176	1.33046	0.94903	1.89338	1.00969	1.45684	1.01586	1.27862			40	1.27316	0.0592863			40	1.57579	1.37192	1.017	1.00492	1.22274	1.4326			40	0.982908	0.0147943	0.959955	0.0800279			40	0.941398	0.0191756	0.992799	0.0283323			60	1.02065	0.0322337	0.542459	0.0385816
	42.5	1.03321	1.366	1.01946	1.92349	0.99261	1.56305	0.95599	1.27944			42.5	1.25773	0.0629698			42.5	1.65141	1.50088	0.99357	0.92134	1.18284	1.42493			42.5	0.984606	0.0178429	1.00182	0.050669			42.5	0.968707	0.0301226	1.03096	0.0355533			72	0.986914	0.0318968	0.53843	0.0345828
	45	1.00726	1.38213	0.97744	1.88279	1.0123	1.6197	0.94442	1.2768			45	1.29818	0.078026			45	1.83239	1.52387	0.93454	1.01151	1.14314	1.51276			45	0.98701	0.0193512	0.98029	0.0765821			45	0.947632	0.0263216	1.01933	0.0389335			84	0.95078	0.038091	0.558318	0.0323822
	47.5	1.04192	1.33527	1.05275	2.02412	1.03974	1.57993	0.93361	1.17514			47.5	1.28859	0.0770643			47.5	1.72522	1.55112	0.85332	0.95511	1.10154	1.53623			47.5	0.985502	0.0157601	0.947158	0.0865329			47.5	0.950883	0.0208782	0.997682	0.0305409			96	0.935433	0.0329725	0.543011	0.0268663
	50	1.03843	1.37749	0.98707	2.09041	0.9835	1.5524	0.92217	1.14746			50	1.30866	0.0752365			50	1.72967	1.47352	0.92975	0.91439	1.10941	1.59855			50	1.00004	0.0214303	0.970357	0.0386376			50	0.941067	0.0250052	0.965887	0.0484903			108	0.90568	0.0382894	0.564218	0.0269284
	52.5	1.02288	1.40896	0.96641	2.13107	0.96723	1.63709	0.9789	1.17192			52.5	1.30018	0.0812636			52.5	1.72234	1.62932	0.85679	0.9385	1.10575	1.52913			52.5	0.99018	0.0233209	0.9309	0.0547146			52.5	0.970369	0.0420611	1.00424	0.0483544			120	0.91832	0.032795	0.554681	0.0244231
	55	1.0099	1.39338	1.0123	2.22359	1.04901	1.64367	1.02416	1.17325			55	1.31372	0.0773858			55	1.77779	1.59734	0.88094	0.9671	1.04203	1.52946			55	0.980629	0.0181582	0.956825	0.0716674			55	0.955225	0.0396916	1.03806	0.0467194			132	0.909896	0.0384525	0.56676	0.0264953
	57.5	1.00175	1.44994	1.05621	2.22488	0.95957	1.66228	1.02087	1.1397			57.5	1.30435	0.0787734			57.5	1.89946	1.48449	0.93925	0.88516	1.02224	1.50427			57.5	0.995292	0.0216253	1.01079	0.0376859			57.5	0.951218	0.0378256	1.02399	0.0508081			144	0.917979	0.0401941	0.569637	0.0306348
	60	1.0139	1.39829	0.98516	2.20932	0.99971	1.92868	1.00075	1.23582			60	1.29118	0.0841395			60	1.8808	1.491	0.85883	0.99141	0.99967	1.4833			60	0.988486	0.0282942	1.01291	0.0381042			60	0.960069	0.0351385	1.02839	0.0455178			156	0.90798	0.0357541	0.587223	0.0350197
	62.5	1.02626	1.43316	1.01102	2.38302	1.08594	2.05106	1.05447	1.09371			62.5	1.29565	0.0758521			62.5	1.79112	1.40773	0.91014	0.95994	1.13065	1.43187			62.5	0.983564	0.0180459	0.982014	0.0794712			62.5	0.930973	0.0178164	0.980806	0.0404454			168	0.895299	0.0357913	0.591018	0.0357629
	65	1.00298	1.45936	1.01109	2.39559	1.07696	1.82072	0.98575	1.08322			65	1.26642	0.0735734			65	1.7849	1.37579	0.90277	0.96692	1.10992	1.61678			65	0.991321	0.0177608	1.0072	0.0476419			65	0.924544	0.0186992	0.957495	0.0277524			180	0.90913	0.0369082	0.612986	0.0394055
	67.5	1.03544	1.4366	1.00571	2.4282	1.07169	1.86904	0.99502	1.24633			67.5	1.2885	0.0714176			67.5	1.78542	1.3474	0.89881	0.91373	1.13527	1.49494			67.5	0.996096	0.0205772	1.00543	0.0598187			67.5	0.936225	0.0163005	0.963107	0.036481			192	0.905222	0.0388961	0.625193	0.0389208
	70	1.02376	1.40624	1.02643	2.36652	1.024	1.70146	0.98732	1.10983			70	1.25117	0.0698589			70	1.72919	1.2543	0.85104	0.90475	0.97829	1.49002			70	0.986759	0.0178452	0.936664	0.0607584			70	0.948674	0.015344	0.996496	0.0387877			204	0.908236	0.0339795	0.643511	0.0437036
	72.5	0.99915	1.4332	1.01271	2.38349	1.06818	1.8177	1.05441	1.25451			72.5	1.23478	0.0671216			72.5	1.67771	1.30358	0.99054	0.96068	1.00359	1.46321			72.5	0.985077	0.0209408	0.996761	0.0537989			72.5	0.950912	0.0238667	1.00133	0.0462358			216	0.909881	0.0377021	0.660946	0.0428087
	75	1.02948	1.37753	1.04347	2.49579	1.03756	1.96032	0.92956	1.22857			75	1.27464	0.0713477			75	1.72492	1.24382	0.9315	0.92791	1.05717	1.32054			75	0.970642	0.0200386	1.0269	0.0527274			75	0.938893	0.0171883	0.984645	0.0400073			228	0.912984	0.0369798	0.657725	0.0440838
	77.5	1.03471	1.35758	1.0042	2.47541	1.0263	1.95718	1.01154	1.21177			77.5	1.22923	0.064443			77.5	1.57514	1.38878	0.92175	0.94001	1.02601	1.36981			77.5	0.987059	0.0184948	1.0223	0.093837			77.5	0.935087	0.0227559	1.02928	0.0416207			240	0.905669	0.0253048	0.678402	0.0433368
	80	1.03582	1.38356	1.0011	2.49691	0.92655	1.84495	0.99889	1.10258			80	1.24981	0.0663068			80	1.71398	1.42521	0.92206	0.9958	1.05677	1.48193			80	1.0045	0.0211837	1.04721	0.0636922			80	0.966761	0.0324346	0.997793	0.0449374			252	0.894751	0.0271409	0.682962	0.0452358
	82.5	1.06076	1.37645	1.03383	2.5147	0.99272	1.86871	1.02119	1.20249			82.5	1.2625	0.0668431			82.5	1.7437	1.2941	0.99252	0.92519	1.11889	1.49892			82.5	0.99356	0.0197737	1.02496	0.0687198			82.5	0.955062	0.0335702	1.01909	0.0517297			264	0.881931	0.0295293	0.699429	0.0438234
	85	1.03654	1.38249	1.00539	2.49245	0.99359	1.63411	1.00282	1.16637			85	1.2293	0.0546213			85	1.62972	1.28209	0.9555	0.99539	1.07889	1.3748			85	0.99006	0.0160168	1.03953	0.0714179			85	0.963597	0.0418889	1.00636	0.0516143			276	0.878643	0.0277006	0.702503	0.0472297
	87.5	1.01646	1.38757	0.97339	2.67219	0.90831	1.71421	1.01865	1.12883			87.5	1.21121	0.0540008			87.5	1.58165	1.33438	0.95552	0.93323	1.03269	1.41113			87.5	0.995795	0.0175802	1.01748	0.0577095			87.5	0.942147	0.0308286	1.03081	0.0464699			288	0.874017	0.0263578	0.694185	0.0525252
	90	1.02186	1.41572	0.99186	2.70483	0.89362	1.74504	1.03053	1.17478			90	1.22778	0.0600252			90	1.66398	1.40615	0.90854	0.9934	1.07151	1.36894			90	0.986303	0.0213014	1.03985	0.0742112			90	0.936058	0.0220483	0.996078	0.0368099			300	0.885686	0.0268085	0.697033	0.0565062
	92.5	1.02553	1.36885	0.97622	2.86415	0.96803	1.73731	1.02146	1.20073			92.5	1.2428	0.0657107			92.5	1.72961	1.30225	0.94583	0.96423	0.96224	1.31933			92.5	0.956918	0.0159744	0.985124	0.0824785			92.5	0.955036	0.0314985	0.991822	0.0411434			312	0.890764	0.0260583	0.695284	0.0606748
	95	1.01555	1.35124	0.99426	2.70436	1.01749	1.58093	0.96068	1.22994			95	1.21712	0.0579442			95	1.68016	1.34541	0.95572	0.93238	1.02231	1.31711			95	0.98274	0.0169755	1.01991	0.0713562			95	0.940655	0.021479	0.96784	0.0434476			324	0.883863	0.0276372	0.691579	0.0683278
	97.5	1.02899	1.30566	0.95889	2.68268	1.07647	1.95648	1.08591	1.22468			97.5	1.23516	0.0591058			97.5	1.66848	1.45123	0.95433	0.87319	1.02059	1.42138			97.5	0.982934	0.0233122	1.06699	0.0565624			97.5	0.95235	0.0171129	0.955689	0.037701			336	0.900208	0.0271706	0.679451	0.0696983
	100	1.04648	1.33441	0.97927	2.66606	1.01025	1.61818	1.02379	1.23367			100	1.23462	0.0515535			100	1.57436	1.22125	0.9611	0.99533	1.12413	1.19998			100	0.984873	0.0148618	1.00886	0.0815638			100	0.950638	0.0168256	0.967306	0.034218			348	0.898285	0.0290928	0.68059	0.0669736
	102.5	0.9762	1.27955	0.99125	2.73971	0.99899	1.96842	1.02588	1.18447								102.5	1.54089	1.19516	0.93534	0.94393	1.15202	1.4091				0.984348	0	1.01005	0.180596				0.973503	0.0149675					360	0.911463	0.0327812	0.702633	0.0713643
	105	1.00528	1.3809	0.98229	2.71978	1.00778	1.94989	1.05215	1.0634								105	1.49515	1.25726	0.96318	0.98856	1.05538	1.34293																	372	0.902781	0.0290954	0.692955	0.0709766
	107.5	0.9982	1.40373	0.97895	2.8371	0.97999	1.8745	1.03857	1.04433								107.5	1.56693	1.24158	0.93708	0.94275	1.09472	1.27312																	384	0.911372	0.0346794	0.69471	0.0713041
	110	0.98764	1.36754	1.04046	2.84661	0.97512	2.00818	0.90818	1.07425								110	1.62369	1.27229	0.96144	0.98079	1.08603	1.31656																	396	0.910606	0.0373472	0.688371	0.0733015
	112.5	1.01173	1.32154	0.98944	2.88414	1.0073	2.02844	1.07912	1.17132								112.5	1.46861	1.24682	0.93965	0.95867	1.00307	1.23001																	408	0.909573	0.0333524	0.705322	0.075726
	115	0.98295	1.35009	0.99384	2.94785	0.99778	2.00266	0.98332	1.08872								115	1.5454	1.22819	0.99258	0.98454	1.12097	1.25416																	420	0.911778	0.0354226	0.702303	0.0741051
	117.5	1.03074	1.35601	1.00612	2.85332	0.9713	1.89729	0.99488	1.08814								117.5	1.65398	1.2562	1.00222	0.98364	1.17191	1.26125																	432	0.905854	0.0341092	0.692476	0.0721042
	120	1.03037	1.34689	0.96351	3.03217	0.94494	1.93116	1.03455	1.08752								120	1.67023	1.32059	0.97076	0.91305	1.16622	1.17309																	444	0.924675	0.031686	0.695656	0.0734574
	122.5	1.02142	1.3804	0.96893	3.04489	1.04107	1.77033	0.95581	1.08217								122.5	1.59799	1.27629	0.97386	0.99697	1.13072	1.25975																	456	0.937015	0.0339048	0.691299	0.0719551
	125	0.9942	1.37775	0.93588	3.11782	0.94606	1.68219	0.99974	1.18391								125	1.53161	1.25299	0.97488	0.94124	1.1562	1.18787																	468	0.932828	0.0358075	0.704887	0.0699244
	127.5	1.03581	1.29751	0.98162	3.26537	0.97431	1.74823	0.97245	1.17876								127.5	1.48008	1.22061	0.95457	0.98479	1.17349	1.18055																	480	0.928546	0.0393471	0.703923	0.0695821
	130	1.01428	1.27913	0.96844	3.19158	0.96834	1.79366	1.00916	1.16097								130	1.55958	1.34262	0.97194	0.98989	1.16514	1.29577																	492	0.925285	0.0371563	0.704963	0.0670996
	132.5	0.98899	1.34173	0.9646	3.12298	1.02933	1.89223	1.00218	1.12676								132.5	1.55403	1.16069	0.93565	0.96391	1.17162	1.30628																	504	0.946146	0.0394417	0.708942	0.0671268
	135	1.00514	1.35247	0.95732	3.0503	0.9887	1.7764	0.93586	1.15677								135	1.54512	1.21907	0.97641	0.97675	1.16753	1.25061																	516	0.954053	0.0417183	0.711394	0.0654978
	137.5	1.02296	1.36606	0.96036	3.048	1.00631	1.64971	0.94343	1.09476								137.5	1.49007	1.22248	0.91152	1.01393	1.11314	1.25013																	528	0.928265	0.0371085	0.720751	0.0655946
	140	0.98326	1.38247	0.96921	3.09612	1.08345	1.88367	1.00726	1.08335								140	1.53565	1.11031	0.9505	1.01423	1.14854	1.13095																	540	0.936405	0.0362641	0.711096	0.067022
	142.5	1.00812	1.31856	0.98905	2.98745	0.94484	1.71769	0.9855	1.07341								142.5	1.51904	1.22065	0.97984	0.98071	1.11505	1.16944																	552	0.944488	0.0338652	0.712374	0.0671767
	145	1.01964	1.32086	1.00132	2.93337	1.06546	1.69689	1.01543	1.10535								145	1.47168	1.20404	0.95386	0.96113	1.12525	1.21389																	564	0.951791	0.0334602	0.720791	0.0688111
	147.5	0.98283	1.32216	0.94553	2.95269	0.94807	1.61447	0.91897	1.049								147.5	1.43535	1.20971	0.92826	1.04824	1.15352	1.13981																	576	0.947986	0.0329515	0.715897	0.0663405
	150	0.99437	1.38452	0.98565	2.88945	0.92964	1.72072	1.02926	0.98173								150	1.36321	1.2149	0.99855	1.0709	1.20594	1.15341																	588	0.947505	0.0353167	0.731501	0.0643016
	152.5	0.97277	1.3582	1.02221	2.95116	1.03225	1.68149	0.97719	1.132								152.5	1.441	1.16241	1.04475	1.02441	1.21179	1.16117																	600	0.93277	0.0368104	0.732541	0.0635103
	155	0.9687	1.39186	0.95923	2.8208	0.96746	1.93742	1.04998	1.00333								155	1.41999	1.19609	0.92123	1.07259	1.16061	1.05987																	612	0.933503	0.0357336	0.741608	0.0607111
	157.5	0.98168	1.38814	0.93708	2.91142	0.94891	1.93538	1.04794	1.01907								157.5	1.38975	1.07146	0.92296	1.08329	1.19178	1.03319																	624	0.919869	0.0338168	0.748394	0.0599962
	160	0.93812	1.38676	0.9357	2.93779	0.93865	1.91235	0.95963	0.96603								160	1.37542	1.13142	0.94525	0.99554	1.21851	1.0723																	636	0.943416	0.0341141	0.757316	0.0587271
	162.5	0.9637	1.37342	0.95915	2.93731	0.92009	1.83951	1.00569	1.00948								162.5	1.33038	1.10554	0.98095	1.04206	1.24402	1.19815																	648	0.92266	0.0309757	0.765109	0.0603845
	165	0.98867	1.31907	0.96499	3.14412	0.96441	1.72148	1.00561	1.0466								165	1.32723	1.27093	0.89496	0.96928	1.07415	1.23057																	660	0.937953	0.0305661	0.753717	0.0573345
	167.5	0.99414	1.31761	0.97647	2.84244	0.83834	1.57097	1.03482	1.01963								167.5	1.36736	1.17072	0.96725	1.01727	1.11964	1.20792																	672	0.949489	0.0323905	0.77028	0.0548364
	170	0.95108	1.29968	0.96775	2.9646	0.91895	1.72518	1.08018	1.14275								170	1.33682	1.17421	1.00943	1.05941	1.15755	1.13745																	684	0.946304	0.03302	0.772997	0.0541757
	172.5	0.99424	1.21298	0.94849	2.87224	0.93967	1.86525	0.98285	0.95051								172.5	1.40604	1.19488	0.86755	1.05143	1.17591	1.085																	696	0.960367	0.0309438	0.787993	0.0555608
	175	0.95803	1.28228	0.97744	2.95065	0.96308	1.79951	1.07661	0.97159								175	1.36286	1.18936	0.91308	1.01784	1.25922	1.08076																	708	0.961047	0.0328681	0.773914	0.0548904
	177.5	0.97075	1.26305	0.9887	2.94897	0.99585	1.61636	1.09716	0.93553								177.5	1.41288	1.1528	0.91422	1.09055	1.13297	1.16197																	720	0.949274	0.0321883	0.781769	0.0518645
	180	0.95987	1.26983	0.99819	2.91241	0.89606	1.79024	1.04402	0.98205								180	1.43809	1.11433	0.96276	1.09035	1.17166	1.13211																	732	0.978144	0.0371126	0.776891	0.0516858
	182.5	0.94512	1.25475	0.91301	2.92394	0.96709	1.6209	1.03856	0.92952								182.5	1.33624	1.18079	0.93489	1.031	1.23535	1.09192																	744	0.99006	0.0374757	0.792137	0.0513101
	185	0.97733	1.28535	0.95589	2.94906	0.91865	1.55297	1.07074	0.96663								185	1.42232	1.13127	0.91622	1.06843	1.2389	1.09679																	756	0.999949	0.0383952	0.792736	0.0518233
	187.5	0.95723	1.2413	0.95295	2.96873	0.9496	1.48642	1.05971	0.94118								187.5	1.36299	1.25463	0.92787	1.06887	1.14122	1.08371																	768	1.00144	0.0418636	0.788822	0.0505071
	190	0.97488	1.31436	0.92999	2.87261	0.96067	1.52587	1.08493	0.98207								190	1.38387	1.11702	0.94824	1.08303	1.22863	1.07717																	780	0.976571	0.033154	0.804037	0.0472858
	192.5	0.96073	1.31875	0.92474	2.92465	0.90399	1.55083	1.03068	0.95608								192.5	1.29084	1.14614	0.92497	1.0172	1.21117	1.0708																	792	0.985125	0.0366076	0.808949	0.0486157
	195	0.95144	1.27809	0.93847	2.7751	0.90864	1.57862	1.01016	0.99596								195	1.31263	1.15106	0.97485	1.12649	1.31077	1.17494																	804	0.983655	0.0341115	0.814126	0.0462209
	197.5	0.96332	1.23219	0.95403	2.90887	0.87809	1.65601	0.9987	0.86569								197.5	1.31392	1.16213	0.91266	1.11277	1.14544	1.07011																	816	1.00939	0.0372972	0.822567	0.046914
	200	0.999	1.25043	0.97052	2.79754	0.89589	1.69376	0.98842	0.98108								200	1.26442	1.11307	0.91858	1.08687	1.15755	1.18894																	828	1.00995	0.0416308	0.820325	0.0464002
	202.5	0.97066	1.2572	0.93136	2.74915	0.99636	1.5934	1.0073	0.95034								202.5	1.34242	1.24955	0.9648	1.01878	1.20378	1.10035																	840	0.992245	0.0436547	0.831001	0.0439149
	205	0.97979	1.21118	0.8941	2.65577	0.95335	1.63749	0.99293	0.98482								205	1.36203	1.19552	0.94451	1.09078	1.14795	1.0987																	852	0.968092	0.0435098	0.838378	0.049532
	207.5	0.96838	1.20603	0.91262	2.74785	0.93344	1.55423	1.03562	1.04104								207.5	1.33133	1.17176	0.96811	1.08235	1.15926	1.14219																	864	0.972301	0.0367145	0.830614	0.0431366
	210	0.94916	1.16952	0.93241	2.78524	0.9757	1.37891	1.07812	0.98994								210	1.23453	1.1972	0.98258	1.10458	1.22231	1.16635																	876	0.94261	0.0360982	0.850016	0.0481133
	212.5	0.95882	1.20016	0.92898	2.84766	0.97196	1.33441	1.04237	1.00077								212.5	1.2977	1.23118	0.96359	1.17377	1.2398	1.1098																	888	0.938897	0.0384999	0.84632	0.0468122
	215	0.95208	1.18025	0.92222	2.74198	0.95387	1.37772	0.97402	0.96123								215	1.21308	1.24444	0.98842	1.11611	1.19554	1.07742																	900	0.923911	0.0335589	0.835074	0.0429544
	217.5	0.94696	1.13803	0.93965	2.81924	0.89364	1.49416	1.09663	0.93611								217.5	1.36923	1.21735	1.05938	1.06517	1.22889	1.11636																	912	0.929203	0.035495	0.845875	0.0439947
	220	0.92806	1.18306	0.95931	2.82846	0.99754	1.38636	1.00464	0.95277								220	1.26563	1.27095	0.96321	1.14731	1.15925	1.11585																	924	0.928847	0.0382859	0.837603	0.0422223
	222.5	0.96685	1.19253	0.98073	2.77631	0.9608	1.36803	1.02374	0.87681								222.5	1.25712		0.99717	1.11606	1.19744	1.03782																	936	0.919444	0.0395701	0.844302	0.0426092
	225	0.91712	1.20729	0.94845	2.68474	0.84529	1.38495	1.08021	0.97955								225			0.9614	1.10599	1.19437	1.17313																	948	0.933007	0.0369215	0.851065	0.0457313
	227.5	0.94735	1.137	0.96621	2.79188	0.83415	1.37525	0.99012	0.97265								227.5			0.99198	1.22946	1.16131	1.12702																	960	0.906416	0.0374514	0.847518	0.046256
	230	0.95305	1.14741	0.96519	2.87055	0.86637	1.30799	0.9724	0.87813																															972	0.910681	0.0363284	0.840838	0.0455663
	232.5	0.96388	1.19279	0.87405	2.79965	0.84559	1.18602	1.01854	0.83033																															984	0.916398	0.0365031	0.852821	0.0450784
	235	0.93025	1.1871	0.94278	2.78733	0.82981	1.2031	1.03576	0.89417																															996	0.916676	0.038676	0.856674	0.0449743
	237.5	0.94968	1.14455	0.93043	2.76731	0.86525	1.13008	1.06272	0.91092																															1008	0.904194	0.0409502	0.855477	0.0442815
	240	0.95719	1.13987	0.90972	2.78545	0.83143	1.22053	0.99954	1.03694																															1020	0.925016	0.0339344	0.85918	0.043674
	242.5	0.95012	1.14828	0.91326	2.82604	0.86464	1.19229	1.00951	0.89072																															1032	0.931246	0.0346915	0.855468	0.0458096
	245	0.95082	1.13017	0.90834	2.68006	0.92829	1.14198	1.01332	1.01235																															1044	0.927503	0.0350496	0.86126	0.0467566
	247.5	0.95116	1.04085	0.91902	2.53947	0.879	1.23474	0.97041	0.971																															1056	0.920737	0.0356106	0.864841	0.0466786
	250	0.96613	1.15132	0.92778	2.51003	0.81144	1.19827	0.97801	0.93976																															1068	0.912692	0.0343142	0.867017	0.046399
	252.5	0.95815	1.15745	0.92673	2.66455	0.8323	1.15564	0.97972	0.83035																															1080	0.92374	0.0370923	0.867068	0.0489699
	255	0.96744	1.1049	0.94128	2.599	0.85596	1.00499	0.9902	1.03772																															1092	0.91143	0.0417992	0.865809	0.0408187
	257.5	0.94497	1.06446	0.92912	2.52297	0.82796	1.12384	1.00416	0.97186																															1104	0.918592	0.0409453	0.868144	0.0454732
	260	0.96263	1.14457	0.92986	2.75734	0.96606	1.05298	0.96259	0.9601																															1116	0.925912	0.0396691	0.866332	0.0486051
	262.5	0.97415	1.0964	0.87056	2.70024	0.95221	1.06632	0.99476	1.06182																															1128	0.9157	0.0413039	0.877926	0.0439153
	265	0.98611	1.07231	0.92111	2.68662	0.98674	1.17072	0.99716	1.00107																															1140	0.918131	0.0443061	0.86276	0.0463607
	267.5	0.95596	1.08499	0.92076	2.50427	0.84227	0.96776	1.00179	0.94626																															1152	0.933019	0.0447086	0.850768	0.0471197
	270	1.00021	1.02645	0.94273	2.65443	0.86618	0.99737	0.94549	0.98839																															1164	0.933349	0.0466208	0.870163	0.0473734
	272.5	0.95396	1.04214	0.91797	2.55516	0.84975	0.96811	0.93536	1.05718																															1176	0.922245	0.050379	0.858711	0.0477613
	275	0.98187	1.03135	0.93618	2.61131	0.87903	0.91316	0.96178	1.00073																															1188	0.926175	0.0543839	0.864878	0.0476676
	277.5	0.96774	0.95941	0.97037	2.70119	1.00992	0.95988	0.95721	1.00005																															1200	0.90716	0.0377846	0.842902	0.0456335
	280	0.96832	0.97017	0.93781	2.63093	1.01895	1.07125	1.019	1.09777																															1212	0.910388	0.0359748	0.844355	0.0464359
	282.5	0.96539	0.97208	0.96629	2.64645	0.89675	1.08221	0.8887	1.09907																															1224	0.912684	0.0398551	0.847713	0.0438562
	285	0.95156	0.97144	0.96127	2.55548	0.97113	0.97218	0.89796	1.13183																															1236	0.912028	0.0437159	0.838241	0.0504634
	287.5	0.93583	0.95757	0.93924	2.46769	0.93458	0.96789	0.99239	1.20758																															1248	0.901529	0.0428095	0.850463	0.0445042
	290	0.93108	0.92537	0.92847	2.58071	0.87142	1.01721	0.9163	1.04659																															1260	0.904646	0.0445329	0.8499	0.0454435
	292.5	0.91146	0.96516	0.92095	2.50826	0.87617	0.91054	0.9022	1.09016																															1272	0.93437	0.045898	0.856951	0.0433613
	295	0.9547	0.98411	0.941	2.46524	0.89718	0.91524	1.06285	1.07004																															1284	0.934307	0.043852	0.856281	0.0457317
	297.5	0.96556	1.0069	0.94306	2.27074	0.86726	0.83095	0.97518	1.06179																															1296	0.922943	0.0451221	0.856777	0.0470123
	300	0.95897	1.03494	0.94662	2.49697	0.94247	0.85543	0.98211	1.11428																															1308	0.944154	0.0446452	0.866938	0.0411723
	302.5	0.9632	1.02225	0.90338	2.24174	1.00088	0.91376	0.92824	0.97884																															1320	0.950149	0.049995	0.866132	0.0458431
	305	0.96383	0.96109	0.90821	2.23637	0.9869	0.87866	1.00213	0.98747																															1332	0.950679	0.0438265	0.865343	0.0469119
	307.5	0.93607	0.99136	0.91545	2.18936	0.95356	0.95908	1.01965	1.06397																															1344	0.950937	0.0484463	0.868138	0.0466185
	310	0.97399	0.9696	0.90699	2.159	0.87871	0.8296	0.98676	1.06061																															1356	0.961072	0.0497899	0.865242	0.0447179
	312.5	0.93785	1.0221	0.91783	2.20189	0.86783	0.85117	0.98491	1.11605																															1368	0.973378	0.0485454	0.868742	0.0476002
	315	0.95244	0.97946	0.88164	2.1232	0.92127	0.80909	0.95555	1.04601																															1380	0.946038	0.0487179	0.881488	0.0491221
	317.5	0.93885	0.97249	0.90516	2.07106	0.88891	0.78486	1.06421	1.05442																															1392	0.961369	0.0494169	0.87956	0.0448688
	320	0.92355	0.95324	0.88261	2.18379	0.93599	0.76475	1.01446	1.12868																															1404	0.949147	0.0445724	0.878867	0.0430749
	322.5	0.93167	0.92391	0.88695	2.03275	0.88443	0.77512	1.06039	1.10302																															1416	0.938242	0.0461605	0.878228	0.0450381
	325	0.92024	0.98195	0.91837	2.0779	0.90244	0.79813	1.03914	1.12502																															1428	0.94446	0.043227	0.871552	0.0432608
	327.5	0.93712	1.03508	0.91206	2.0901	0.90721	0.80522	1.01315	1.12154																															1440	0.926999	0.0391263	0.870565	0.0430381
	330	0.92741	0.94968	0.95386	1.88039	0.8549	0.7799	1.01489	1.08886																															1452	0.933822	0.0350613	0.878112	0.0466588
	332.5	0.93124	0.987	0.99972	2.07684	0.85034	0.92277	1.09049	1.10773																															1464	0.92467	0.0405634	0.869714	0.0452113
	335	0.91664	0.98484	0.94681	1.80502	0.91199	0.81569	1.10899	1.1829																															1476	0.932013	0.0379474	0.874994	0.0434947
	337.5	0.94848	1.00267	0.94209	1.94793	0.98478	0.6917	1.09091	1.31409																															1488	0.937171	0.0348806	0.872824	0.0462862
	340	0.94788	0.96569	0.96968	1.83052	0.81291	0.82472	1.05625	1.29309																															1500	0.921233	0.0345754	0.877067	0.0479143
	342.5	0.91752	0.98949	0.98344	1.83187	0.87032	0.73886	1.10982	1.1578																															1512	0.922602	0.0384678	0.877878	0.0448231
	345	0.91941	0.97101	0.9416	1.80365	0.88474	0.81159	1.13092	1.09723																															1524	0.931507	0.0363273	0.892328	0.0452451
	347.5	0.96536	1.0244	0.95428	1.7616	0.88034	0.69532	1.09567	1.12774																															1536	0.932192	0.0378528	0.895787	0.0456931
	350	0.91545	1.02451	0.93233	1.83233	0.93177	0.77912	1.09107	1.23641																															1548	0.916699	0.0382268	0.886402	0.0431651
	352.5	0.93886	1.02243	0.91447	1.70981	0.90435	0.74707	1.00821	1.18343																															1560	0.916565	0.0407728	0.898673	0.0437868
	355	0.93228	1.00871	0.92519	1.70614	0.84847	0.73279	1.06696	1.13931																															1572	0.901199	0.0412418	0.906877	0.0462247
	357.5	0.98399	0.96889	0.90357	1.71695	0.85551	0.65024	1.04956	1.08129																															1584	0.923681	0.0443266	0.904722	0.0442017
	360	0.9666	0.91211	0.99146	1.77523	0.86536	0.69944	1.0322	1.06678																															1596	0.925281	0.0424612	0.904714	0.0450918
	362.5	0.97937	0.9558	0.97954	1.74876	0.90104	0.71699	0.98579	1.08873																															1608	0.938988	0.0448063	0.901209	0.0436545
	365	0.95005	0.92387	0.94509	1.50817	0.87037	0.70008	0.98341	1.04811																															1620	0.941312	0.0438029	0.910248	0.0436911
	367.5	0.90246	0.88458	0.9274	1.57622	0.84122	0.64117	0.95861	0.98121																															1632	0.938934	0.0423011	0.918789	0.0456644
	370	0.95001	0.90714	0.9356	1.66324	0.86887	0.54573	0.99532	1.24543																															1644	0.932707	0.0445005	0.910607	0.0429836
	372.5	0.96207	0.85455	0.92563	1.49531	0.85676	0.6223	0.93885	1.20319																															1656	0.926051	0.041838	0.90161	0.0427849
	375	0.93345	0.82536	0.98374	1.60944	0.83027	0.62317	1.04654	1.08978																															1668	0.923524	0.04749	0.920016	0.0420356
	377.5	0.92953	0.89738	0.92598	1.68173	0.85951	0.68378	0.97359	1.1464																															1680	0.931981	0.043494	0.911922	0.0395972
	380	0.94132	0.87467	0.93747	1.69289	0.87261	0.70884	0.95974	1.11668
	382.5	0.9527	0.89575	0.93045	1.51868	0.84194	0.68658	0.93869	1.03568
	385	0.92674	0.87646	0.94556	1.56765	0.81567	0.7476	0.92561	0.98009
	387.5	0.9478	0.9374	0.94656	1.65447	0.76487	0.67357	1.02801	1.17789
	390	0.89692	0.88727	0.95425	1.43477	0.87562	0.65752	1.03337	1.11591
	392.5	0.95266	0.85492	0.98779	1.39267	0.91406	0.62763	1.00909	1.02706
	395	0.93311	0.82882	0.99827	1.42359	0.9193	0.71161	0.96193	0.98628
	397.5	0.92856	0.85865	0.96199	1.45729	0.84658	0.65628	1.09644	1.02989
	400	0.94313	0.83433	0.97253	1.5979	0.92371	0.73139	0.96586	1.06499
	402.5	0.90519	0.8674	0.93622	1.44813	0.87817	0.75778	1.01327	1.0489
	405	0.91722	0.78687	0.92835	1.41287	0.80641	0.66613	0.99209	1.08566
	407.5	0.89438	0.81982	0.91961	1.44229	0.81045	0.72568	1.01478	1.12553
	410	0.87677	0.83371	0.97653	1.30943	0.88706	0.65331	1.01602	1.1049
	412.5	0.88765	0.87749	0.95042	1.42488	0.87683	0.65324	1.10865	1.0191
	415	0.9305	0.83547	0.96044	1.33503	0.85227	0.71962	1.00251	0.91447
	417.5	0.91505	0.85321	1.00327	1.37284	0.8949	0.59191	0.9824	1.01654
	420	0.89349	0.91768	0.96203	1.47562	0.80973	0.54446	1.07551	1.18919
	422.5	0.9244	0.82714	0.94263	1.36603	0.78323	0.62721	0.99439	1.08973
	425	0.94726	0.82966	0.97453	1.22939	0.88274	0.64817	1.05959	1.13298
	427.5	0.99333	0.80598	0.93977	1.17518	0.8616	0.72681	1.00095	1.05534
	430	0.9706	0.77507	0.98278	1.31748	0.86694	0.66629	1.02633	1.04122
	432.5	0.93514	0.80326	0.96078	1.2631	0.89215	0.66865	1.10977	1.02385
	435	0.8848	0.76886	1.01609	1.1376	0.76499	0.73353	1.03499	1.08624
	437.5	0.93081	0.73533	0.94835	1.1874	0.81433	0.66054	0.99896	0.9592
	440	0.8999	0.71769	0.95314	1.16386	0.79858	0.65769	0.95688	0.99131
	442.5	0.90438	0.72217	0.97952	1.23093	0.82749	0.70274	1.02329	1.02102
	445	0.93807	0.76657	0.96061	1.19735	0.87206	0.6597	0.98551	1.07676
	447.5	0.9209	0.73342	0.93924	1.18633	0.84946	0.73775	0.99754	1.05521
	450	0.93418	0.71873	0.98748	1.042	0.83005	0.66937	1.01304	1.08262
	452.5	0.90647	0.73065	0.92713	1.17887	0.82794	0.73094	1.02576	1.11356
	455	0.93266	0.71016	1.00435	1.16667	0.83816	0.69526	1.14368	1.19269
	457.5	0.93866	0.71117	0.95583	1.16794	0.83311	0.66362	1.07098	1.17945
	460	0.94566	0.66786	0.96704	1.10085	0.79196	0.67798	1.00592	1.2168
	462.5	0.92519	0.71403	0.93165	1.16107	0.79746	0.66441	1.03478	1.12472
	465	0.93662	0.68987	0.9332	1.11123	0.93789	0.66931	1.07993	1.09432
	467.5	0.92059	0.66661	0.93275	1.16461	0.82319	0.67278	1.04526	1.08097
	470	0.90286	0.64897	0.92933	1.13665	0.81672	0.71641	0.98114	1.18223
	472.5	0.93278	0.69337	0.94152	1.25597	0.86845	0.65294	0.94186	1.27216
	475	0.95477	0.65131	0.93593	1.29212	0.94595	0.74185	0.9641	1.14001
	477.5	0.92148	0.63231	0.93891	1.14853	0.85571	0.68296	1.02484	1.15441
	480	0.92817	0.62498	0.9091	1.06861	0.91208	0.70029	1.0365	1.14774
	482.5	0.89105	0.6744	0.95526	1.09913	0.85744	0.75988	1.07299	1.02738
	485	0.89002	0.69227	0.9333	1.09585	0.89249	0.7979	1.14451	1.11532
	487.5	0.92715	0.67029	0.95514	1.07307	0.86304	0.71134	1.03876	1.01121
	490	0.9096	0.64211	0.96111	0.97549	0.8712	0.69266	1.14189	1.0236
	492.5	0.87038	0.67127	0.94481	1.07972	0.83388	0.66101	1.08581	1.1599
	495	0.91048	0.69234	0.92459	1.04702	0.90447	0.54228	1.1189	1.11485
	497.5	0.88938	0.62035	0.92863	0.99856	0.75357	0.61586	1.11696	1.12253
	500	0.89867	0.65656	0.96609	1.08057	0.78669	0.61516	1.02375	1.03395
	502.5	0.87147	0.67045	0.96687	1.0972	0.78699	0.60018	1.00427	1.19093
	505	0.91949	0.67192	0.94084	1.14159	0.81863	0.68394	0.9761	1.10135
	507.5	0.90023	0.67162	0.94818	0.9888	0.86435	0.74908	0.94312	1.09364
	510	0.89904	0.7103	0.9593	0.98483	0.82851	0.81377	1.01092	1.14695
	512.5	0.90845	0.69726	0.91522	1.04179	0.85121	0.69738	0.86658	0.99178
	515	0.93585	0.68804	0.91788	1.13634	0.85863	0.68022	0.88755	1.07774
	517.5	0.89111	0.61747	0.92887	1.05749	0.81032	0.70359	0.94726	0.96131
	520	0.92222	0.63138	0.94341	1.05566	0.85793	0.68767	0.98295	1.04359
	522.5	0.90335	0.62772	0.91706	1.05861	0.807	0.6671	0.97548	1.1487
	525	0.88837	0.6401	0.91014	1.15627	0.90912	0.66645	1.0655	1.14962
	527.5	0.91104	0.72316	0.91391	1.04023	0.87062	0.66357	0.99105	1.14792
	530	0.90017	0.64895	0.95159	1.12207	0.80893	0.72489	1.04455	1.06746
	532.5	0.88176	0.66063	0.91423	1.05527	0.87379	0.69403	1.08448	1.10151
	535	0.86706	0.71216	0.90284	1.09737	0.85431	0.65777	1.05776	1.06522
	537.5	0.89144	0.70058	0.8972	1.1359	0.77902	0.64251	1.035	1.08061
	540	0.86002	0.73116	0.91381	1.09065	0.74579	0.67079	1.0582	1.14907
	542.5	0.91692	0.73134	0.9181	1.11811	0.79451	0.62547	1.12223	1.14305

## Sheet: Figure S10
	Figure S10C			Figure S10D
	113.832			65.9295
	33.6726			13.1625
	3.76764			20.8648
	65.5856			2.461
	14.2894			163.45
	91.0348			109.141
	4.28487			26.3623
	13.4812			146.676
	118.965			70.8787
	13.3747			101.085
	40.7149			31.814
	27.7479			34.1593
	86.7331			167.667
	32.061			9.44793
	140.684			21.4561
	3.82976			4.92919
	54.577			15.4319
	73.2413			3.29901
	59.1569			84.3078
	3.38391			32.4229
	81.9357			66.1791
	133.79			11.5663
	18.1934			30.3782
	1.55947			16.5911
	132.715			137.806
	38.5164			19.149
	65.311			55.6827
	140.01			173.283
	49.469			47.4167
	56.7813			136.48
	25.8681			68.7717
	10.033			10.3409
	129.034			56.4466
	151.064			87.5154
	24.0681			14.512
	36.2912			21.4809
	23.1488			178.031
	28.792			6.56136
	21.3743			28.4762
	21.7052			142.423
	158.02			162.831
	79.1149			4.95195
	29.9813			13.4235
	81.93			0.699136
	6.51421			137.96
	60.9294			12.5382
	165.142			164.996
	116.208			29.7768
	0.466042			29.0353
	165.705			37.8642
	11.627			26.8062
	4.01386			87.0809
	81.4678			19.842
	99.9105			98.133
	163.384			1.60864
	147.969			14.2082
	85.8792			16.0129
	99.6			153.59
	54.2201			44.4504
	0.708312			66.0469
	120.074			171.292
	91.041			19.1262
	14.358			5.72711
	150.752			74.1636
	4.53125			142.464
	28.0713			64.6507
	13.8052			60.3704
	25.3926			57.523
	23.0177			51.5226
	63.4766			21.4245
	29.2284			55.5755
	177.87			18.1547
	54.9464			6.52372
	100.991			49.9257
	9.11992			60.8798
	56.2195			18.4588
	38.8158			14.3327
	63.9813			123.599
	39.8638			25.1386
	14.6262			42.3816
	14.6799			127.79
	124.479			14.1998
	31.763			36.2086
	132.554			95.0924
	28.2399			23.7217
	48.2586			127.676
	160.523			25.6678
	20.9371			9.88923
	24.062			48.6071
	151.094			25.9427
	118.071			15.2219
	21.9045			60.7276
	103.691			33.333
	18.0163			1.1316
	60.1856			17.1985
	38.1048			18.9961
	124.898			71.5582
	35.7334
	3.57243
	128.036
	133.486
	12.0133
	111.373
	101.1
	95.9033
	60.9976
	50.056
	39.4252
	125.088
	107.801
	24.4952
	61.8453
	137.635
	4.99955
	13.1332
	66.8386
	48.8911
	149.504
	1.78904
	74.0081
	69.7928
	151.247
	128.176
	123.301

[truncated: 2 more sheets: Figure S11, Figure S14]
